# Supplementary material for: Expression and localization of two β-carbonic anhydrases in Bienertia, a single-cell C4 plant
Source: Front Plant Sci. 2025 Jan 16;15:1506375. doi: 10.3389/fpls.2024.1506375 (PMC11779723; doi:10.3389/fpls.2024.1506375)
Supplement: Supplementary file 3 [file DataSheet1.csv]

species	longitude	latitude
Lissorhoptrus oryzophilus Kuschel	-0.041667387	44.08333349
Lissorhoptrus oryzophilus Kuschel	-0.375000719	39.50000018
Lissorhoptrus oryzophilus Kuschel	-0.791667384	39.66666684
Lissorhoptrus oryzophilus Kuschel	-0.791667384	41.41666684
Lissorhoptrus oryzophilus Kuschel	-1.79166738	42.5833335
Lissorhoptrus oryzophilus Kuschel	-121.4583336	38.58333351
Lissorhoptrus oryzophilus Kuschel	-121.6250002	39.66666684
Lissorhoptrus oryzophilus Kuschel	-121.7083336	38.91666685
Lissorhoptrus oryzophilus Kuschel	-121.7083336	39.41666684
Lissorhoptrus oryzophilus Kuschel	-121.7083336	39.50000018
Lissorhoptrus oryzophilus Kuschel	-122.0416669	39.25000018
Lissorhoptrus oryzophilus Kuschel	-122.2083336	39.16666684
Lissorhoptrus oryzophilus Kuschel	-122.2083336	39.25000018
Lissorhoptrus oryzophilus Kuschel	-122.4583336	37.75000018
Lissorhoptrus oryzophilus Kuschel	-4.458334036	37.91666685
Lissorhoptrus oryzophilus Kuschel	-4.875000701	39.33333351
Lissorhoptrus oryzophilus Kuschel	-6.125000696	39.16666684
Lissorhoptrus oryzophilus Kuschel	-63.4583338	6.333333643
Lissorhoptrus oryzophilus Kuschel	-70.29166711	19.08333359
Lissorhoptrus oryzophilus Kuschel	-72.5416671	7.91666697
Lissorhoptrus oryzophilus Kuschel	-79.45833374	21.91666691
Lissorhoptrus oryzophilus Kuschel	-91.37500035	16.41666694
Lissorhoptrus oryzophilus Kuschel	-92.29166702	30.00000021
Lissorhoptrus oryzophilus Kuschel	-92.29166702	30.66666688
Lissorhoptrus oryzophilus Kuschel	-92.37500035	30.25000021
Lissorhoptrus oryzophilus Kuschel	-92.45833368	30.66666688
Lissorhoptrus oryzophilus Kuschel	-92.54166702	30.00000021
Lissorhoptrus oryzophilus Kuschel	-92.54166702	31.16666688
Lissorhoptrus oryzophilus Kuschel	-92.79166702	30.25000021
Lissorhoptrus oryzophilus Kuschel	-93.37500035	30.25000021
Lissorhoptrus oryzophilus Kuschel	-94.12500034	30.08333355
Lissorhoptrus oryzophilus Kuschel	-94.20833368	29.83333355
Lissorhoptrus oryzophilus Kuschel	-94.37500034	30.75000021
Lissorhoptrus oryzophilus Kuschel	-95.37500034	29.75000022
Lissorhoptrus oryzophilus Kuschel	-99.37500032	18.75000026
Lissorhoptrus oryzophilus Kuschel	0.541665945	40.66666684
Lissorhoptrus oryzophilus Kuschel	0.624999278	40.58333351
Lissorhoptrus oryzophilus Kuschel	0.708332611	40.8333335
Lissorhoptrus oryzophilus Kuschel	1.541665941	41.8333335
Lissorhoptrus oryzophilus Kuschel	10.70833257	45.16666682
Lissorhoptrus oryzophilus Kuschel	10.95833257	44.66666682
Lissorhoptrus oryzophilus Kuschel	10.95833257	45.41666682
Lissorhoptrus oryzophilus Kuschel	100.2083322	26.58333356
Lissorhoptrus oryzophilus Kuschel	100.2916655	22.58333358
Lissorhoptrus oryzophilus Kuschel	100.8749989	27.75000022
Lissorhoptrus oryzophilus Kuschel	102.0416655	28.75000022
Lissorhoptrus oryzophilus Kuschel	102.6249989	28.50000022
Lissorhoptrus oryzophilus Kuschel	102.6249989	28.83333355
Lissorhoptrus oryzophilus Kuschel	102.7083322	27.91666689
Lissorhoptrus oryzophilus Kuschel	102.7083322	28.91666689
Lissorhoptrus oryzophilus Kuschel	102.7916655	27.83333356
Lissorhoptrus oryzophilus Kuschel	102.7916655	28.83333355
Lissorhoptrus oryzophilus Kuschel	102.7916655	28.91666689
Lissorhoptrus oryzophilus Kuschel	102.8749989	28.00000022
Lissorhoptrus oryzophilus Kuschel	102.8749989	28.08333356
Lissorhoptrus oryzophilus Kuschel	103.0416655	25.58333357
Lissorhoptrus oryzophilus Kuschel	103.0416655	27.66666689
Lissorhoptrus oryzophilus Kuschel	103.1249989	24.83333357
Lissorhoptrus oryzophilus Kuschel	103.1249989	25.33333357
Lissorhoptrus oryzophilus Kuschel	103.2083322	25.25000023
Lissorhoptrus oryzophilus Kuschel	103.2083322	25.33333357
Lissorhoptrus oryzophilus Kuschel	103.2916655	25.50000023
Lissorhoptrus oryzophilus Kuschel	103.3749989	23.41666691
Lissorhoptrus oryzophilus Kuschel	103.3749989	25.50000023
Lissorhoptrus oryzophilus Kuschel	103.4583322	29.25000022
Lissorhoptrus oryzophilus Kuschel	103.5416655	25.4166669
Lissorhoptrus oryzophilus Kuschel	103.5416655	25.50000023
Lissorhoptrus oryzophilus Kuschel	103.6249989	25.50000023
Lissorhoptrus oryzophilus Kuschel	103.7083322	24.9166669
Lissorhoptrus oryzophilus Kuschel	103.7083322	25.00000023
Lissorhoptrus oryzophilus Kuschel	103.7083322	25.4166669
Lissorhoptrus oryzophilus Kuschel	103.7083322	29.50000022
Lissorhoptrus oryzophilus Kuschel	103.7083322	29.66666688
Lissorhoptrus oryzophilus Kuschel	103.7916655	25.08333357
Lissorhoptrus oryzophilus Kuschel	103.7916655	25.33333357
Lissorhoptrus oryzophilus Kuschel	103.7916655	25.4166669
Lissorhoptrus oryzophilus Kuschel	103.7916655	25.50000023
Lissorhoptrus oryzophilus Kuschel	103.7916655	25.75000023
Lissorhoptrus oryzophilus Kuschel	103.7916655	29.50000022
Lissorhoptrus oryzophilus Kuschel	103.7916655	29.58333355
Lissorhoptrus oryzophilus Kuschel	103.7916655	29.66666688
Lissorhoptrus oryzophilus Kuschel	103.8749989	25.1666669
Lissorhoptrus oryzophilus Kuschel	103.8749989	25.25000023
Lissorhoptrus oryzophilus Kuschel	103.8749989	25.33333357
Lissorhoptrus oryzophilus Kuschel	103.8749989	25.4166669
Lissorhoptrus oryzophilus Kuschel	103.8749989	25.50000023
Lissorhoptrus oryzophilus Kuschel	103.8749989	29.41666688
Lissorhoptrus oryzophilus Kuschel	103.8749989	29.50000022
Lissorhoptrus oryzophilus Kuschel	103.8749989	29.75000022
Lissorhoptrus oryzophilus Kuschel	103.8749989	29.7000022
Lissorhoptrus oryzophilus Kuschel	103.9583322	25.33333357
Lissorhoptrus oryzophilus Kuschel	103.9583322	29.25000022
Lissorhoptrus oryzophilus Kuschel	103.9583322	29.33333355
Lissorhoptrus oryzophilus Kuschel	103.9583322	29.58333355
Lissorhoptrus oryzophilus Kuschel	103.9583322	29.66666688
Lissorhoptrus oryzophilus Kuschel	103.9583322	29.75000022
Lissorhoptrus oryzophilus Kuschel	103.9583322	29.83333355
Lissorhoptrus oryzophilus Kuschel	104.0416655	29.25000022
Lissorhoptrus oryzophilus Kuschel	104.0416655	29.41666688
Lissorhoptrus oryzophilus Kuschel	104.0416655	29.83333355
Lissorhoptrus oryzophilus Kuschel	104.1249989	26.33333356
Lissorhoptrus oryzophilus Kuschel	104.1249989	29.41666688
Lissorhoptrus oryzophilus Kuschel	104.1249989	29.58333355
Lissorhoptrus oryzophilus Kuschel	104.1249989	29.75000022
Lissorhoptrus oryzophilus Kuschel	104.2083322	29.33333355
Lissorhoptrus oryzophilus Kuschel	104.2083322	29.41666688
Lissorhoptrus oryzophilus Kuschel	104.2083322	29.50000022
Lissorhoptrus oryzophilus Kuschel	104.2083322	29.58333355
Lissorhoptrus oryzophilus Kuschel	104.2083322	29.75000022
Lissorhoptrus oryzophilus Kuschel	104.2916655	29.33333355
Lissorhoptrus oryzophilus Kuschel	104.2916655	29.58333355
Lissorhoptrus oryzophilus Kuschel	104.3749989	29.33333355
Lissorhoptrus oryzophilus Kuschel	104.3749989	29.75000022
Lissorhoptrus oryzophilus Kuschel	104.5416655	29.41666688
Lissorhoptrus oryzophilus Kuschel	104.5416655	30.00000021
Lissorhoptrus oryzophilus Kuschel	104.5416655	30.33333355
Lissorhoptrus oryzophilus Kuschel	104.5416655	30.41666688
Lissorhoptrus oryzophilus Kuschel	104.5416655	30.50000021
Lissorhoptrus oryzophilus Kuschel	104.6249989	29.33333355
Lissorhoptrus oryzophilus Kuschel	104.6249989	29.91666688
Lissorhoptrus oryzophilus Kuschel	104.6249989	30.25000021
Lissorhoptrus oryzophilus Kuschel	104.6249989	30.41666688
Lissorhoptrus oryzophilus Kuschel	104.7083322	28.50000022
Lissorhoptrus oryzophilus Kuschel	104.7083322	28.58333355
Lissorhoptrus oryzophilus Kuschel	104.7083322	29.00000022
Lissorhoptrus oryzophilus Kuschel	104.7083322	29.83333355
Lissorhoptrus oryzophilus Kuschel	104.7083322	30.50000021
Lissorhoptrus oryzophilus Kuschel	104.7916655	28.58333355
Lissorhoptrus oryzophilus Kuschel	104.7916655	28.66666689
Lissorhoptrus oryzophilus Kuschel	104.7916655	28.83333355
Lissorhoptrus oryzophilus Kuschel	104.7916655	29.08333355
Lissorhoptrus oryzophilus Kuschel	104.7916655	29.41666688
Lissorhoptrus oryzophilus Kuschel	104.7916655	29.66666688
Lissorhoptrus oryzophilus Kuschel	104.7916655	30.33333355
Lissorhoptrus oryzophilus Kuschel	104.8749989	28.58333355
Lissorhoptrus oryzophilus Kuschel	104.8749989	28.66666689
Lissorhoptrus oryzophilus Kuschel	104.8749989	28.75000022
Lissorhoptrus oryzophilus Kuschel	104.8749989	28.91666689
Lissorhoptrus oryzophilus Kuschel	104.8749989	29.75000022
Lissorhoptrus oryzophilus Kuschel	104.9583322	28.66666689
Lissorhoptrus oryzophilus Kuschel	104.9583322	29.00000022
Lissorhoptrus oryzophilus Kuschel	104.9583322	29.66666688
Lissorhoptrus oryzophilus Kuschel	105.0416655	28.58333355
Lissorhoptrus oryzophilus Kuschel	105.0416655	28.83333355
Lissorhoptrus oryzophilus Kuschel	105.0416655	28.91666689
Lissorhoptrus oryzophilus Kuschel	105.0416655	29.00000022
Lissorhoptrus oryzophilus Kuschel	105.0416655	29.16666688
Lissorhoptrus oryzophilus Kuschel	105.0416655	29.33333355
Lissorhoptrus oryzophilus Kuschel	105.0416655	29.41666688
Lissorhoptrus oryzophilus Kuschel	105.0416655	29.66666688
Lissorhoptrus oryzophilus Kuschel	105.0416655	29.91666688
Lissorhoptrus oryzophilus Kuschel	105.1249989	28.75000022
Lissorhoptrus oryzophilus Kuschel	105.1249989	29.16666688
Lissorhoptrus oryzophilus Kuschel	105.1249989	29.25000022
Lissorhoptrus oryzophilus Kuschel	105.1249989	29.41666688
Lissorhoptrus oryzophilus Kuschel	105.1249989	29.50000022
Lissorhoptrus oryzophilus Kuschel	105.1249989	29.58333355
Lissorhoptrus oryzophilus Kuschel	105.1249989	29.66666688
Lissorhoptrus oryzophilus Kuschel	105.1249989	29.83333355
Lissorhoptrus oryzophilus Kuschel	105.1249989	30.33333355
Lissorhoptrus oryzophilus Kuschel	105.1249989	37.50000018
Lissorhoptrus oryzophilus Kuschel	105.2083322	28.58333355
Lissorhoptrus oryzophilus Kuschel	105.2083322	28.75000022
Lissorhoptrus oryzophilus Kuschel	105.2083322	28.83333355
Lissorhoptrus oryzophilus Kuschel	105.2083322	29.00000022
Lissorhoptrus oryzophilus Kuschel	105.2083322	29.16666688
Lissorhoptrus oryzophilus Kuschel	105.2083322	29.33333355
Lissorhoptrus oryzophilus Kuschel	105.2083322	29.41666688
Lissorhoptrus oryzophilus Kuschel	105.2083322	29.50000022
Lissorhoptrus oryzophilus Kuschel	105.2083322	29.58333355
Lissorhoptrus oryzophilus Kuschel	105.2083322	30.75000021
Lissorhoptrus oryzophilus Kuschel	105.2083322	30.91666688
Lissorhoptrus oryzophilus Kuschel	105.2083322	31.08333354
Lissorhoptrus oryzophilus Kuschel	105.2083322	31.16666688
Lissorhoptrus oryzophilus Kuschel	105.2916655	29.58333355
Lissorhoptrus oryzophilus Kuschel	105.2916655	29.66666688
Lissorhoptrus oryzophilus Kuschel	105.2916655	29.75000022
Lissorhoptrus oryzophilus Kuschel	105.2916655	30.75000021
Lissorhoptrus oryzophilus Kuschel	105.2916655	31.41666688
Lissorhoptrus oryzophilus Kuschel	105.3749989	26.00000023
Lissorhoptrus oryzophilus Kuschel	105.3749989	28.25000022
Lissorhoptrus oryzophilus Kuschel	105.3749989	28.41666689
Lissorhoptrus oryzophilus Kuschel	105.3749989	28.50000022
Lissorhoptrus oryzophilus Kuschel	105.3749989	28.58333355
Lissorhoptrus oryzophilus Kuschel	105.3749989	28.75000022
Lissorhoptrus oryzophilus Kuschel	105.3749989	28.83333355
Lissorhoptrus oryzophilus Kuschel	105.3749989	28.91666689
Lissorhoptrus oryzophilus Kuschel	105.3749989	29.00000022
Lissorhoptrus oryzophilus Kuschel	105.3749989	29.16666688
Lissorhoptrus oryzophilus Kuschel	105.3749989	29.25000022
Lissorhoptrus oryzophilus Kuschel	105.3749989	29.33333355
Lissorhoptrus oryzophilus Kuschel	105.3749989	29.50000022
Lissorhoptrus oryzophilus Kuschel	105.3749989	29.58333355
Lissorhoptrus oryzophilus Kuschel	105.3749989	29.66666688
Lissorhoptrus oryzophilus Kuschel	105.3749989	29.83333355
Lissorhoptrus oryzophilus Kuschel	105.3749989	30.83333354
Lissorhoptrus oryzophilus Kuschel	105.3749989	30.91666688
Lissorhoptrus oryzophilus Kuschel	105.3749989	31.00000021
Lissorhoptrus oryzophilus Kuschel	105.3749989	31.08333354
Lissorhoptrus oryzophilus Kuschel	105.3749989	32.16666687
Lissorhoptrus oryzophilus Kuschel	105.3749989	32.25000021
Lissorhoptrus oryzophilus Kuschel	105.3749989	32.33333354
Lissorhoptrus oryzophilus Kuschel	105.4583322	26.33333356
Lissorhoptrus oryzophilus Kuschel	105.4583322	26.75000023
Lissorhoptrus oryzophilus Kuschel	105.4583322	28.25000022
Lissorhoptrus oryzophilus Kuschel	105.4583322	28.33333355
Lissorhoptrus oryzophilus Kuschel	105.4583322	28.66666689
Lissorhoptrus oryzophilus Kuschel	105.4583322	28.75000022
Lissorhoptrus oryzophilus Kuschel	105.4583322	29.00000022
Lissorhoptrus oryzophilus Kuschel	105.4583322	29.08333355
Lissorhoptrus oryzophilus Kuschel	105.4583322	29.25000022
Lissorhoptrus oryzophilus Kuschel	105.4583322	29.33333355
Lissorhoptrus oryzophilus Kuschel	105.4583322	29.41666688
Lissorhoptrus oryzophilus Kuschel	105.4583322	30.75000021
Lissorhoptrus oryzophilus Kuschel	105.4583322	30.83333354
Lissorhoptrus oryzophilus Kuschel	105.4583322	30.91666688
Lissorhoptrus oryzophilus Kuschel	105.4583322	31.08333354
Lissorhoptrus oryzophilus Kuschel	105.4583322	31.16666688
Lissorhoptrus oryzophilus Kuschel	105.4583322	31.25000021
Lissorhoptrus oryzophilus Kuschel	105.4583322	31.33333354
Lissorhoptrus oryzophilus Kuschel	105.5416655	26.08333356
Lissorhoptrus oryzophilus Kuschel	105.5416655	26.4166669
Lissorhoptrus oryzophilus Kuschel	105.5416655	28.58333355
Lissorhoptrus oryzophilus Kuschel	105.5416655	28.75000022
Lissorhoptrus oryzophilus Kuschel	105.5416655	29.00000022
Lissorhoptrus oryzophilus Kuschel	105.5416655	29.25000022
Lissorhoptrus oryzophilus Kuschel	105.5416655	29.33333355
Lissorhoptrus oryzophilus Kuschel	105.5416655	30.25000021
Lissorhoptrus oryzophilus Kuschel	105.5416655	30.41666688
Lissorhoptrus oryzophilus Kuschel	105.5416655	30.75000021
Lissorhoptrus oryzophilus Kuschel	105.5416655	30.91666688
Lissorhoptrus oryzophilus Kuschel	105.5416655	31.00000021
Lissorhoptrus oryzophilus Kuschel	105.5416655	31.08333354
Lissorhoptrus oryzophilus Kuschel	105.5416655	31.16666688
Lissorhoptrus oryzophilus Kuschel	105.5416655	31.25000021
Lissorhoptrus oryzophilus Kuschel	105.5416655	31.33333354
Lissorhoptrus oryzophilus Kuschel	105.5416655	32.25000021
Lissorhoptrus oryzophilus Kuschel	105.5416655	32.41666687
Lissorhoptrus oryzophilus Kuschel	105.5416655	37.50000018
Lissorhoptrus oryzophilus Kuschel	105.6249989	26.00000023
Lissorhoptrus oryzophilus Kuschel	105.6249989	26.1666669
Lissorhoptrus oryzophilus Kuschel	105.6249989	26.25000023
Lissorhoptrus oryzophilus Kuschel	105.6249989	29.41666688
Lissorhoptrus oryzophilus Kuschel	105.6249989	29.58333355
Lissorhoptrus oryzophilus Kuschel	105.6249989	30.33333355
Lissorhoptrus oryzophilus Kuschel	105.6249989	30.75000021
Lissorhoptrus oryzophilus Kuschel	105.6249989	30.83333354
Lissorhoptrus oryzophilus Kuschel	105.6249989	30.91666688
Lissorhoptrus oryzophilus Kuschel	105.6249989	31.00000021
Lissorhoptrus oryzophilus Kuschel	105.6249989	31.08333354
Lissorhoptrus oryzophilus Kuschel	105.6249989	31.16666688
Lissorhoptrus oryzophilus Kuschel	105.6249989	31.25000021
Lissorhoptrus oryzophilus Kuschel	105.6249989	31.33333354
Lissorhoptrus oryzophilus Kuschel	105.6249989	32.41666687
Lissorhoptrus oryzophilus Kuschel	105.6249989	32.5000002
Lissorhoptrus oryzophilus Kuschel	105.7083322	26.08333356
Lissorhoptrus oryzophilus Kuschel	105.7083322	26.1666669
Lissorhoptrus oryzophilus Kuschel	105.7083322	26.25000023
Lissorhoptrus oryzophilus Kuschel	105.7083322	28.50000022
Lissorhoptrus oryzophilus Kuschel	105.7083322	28.58333355
Lissorhoptrus oryzophilus Kuschel	105.7083322	28.66666689
Lissorhoptrus oryzophilus Kuschel	105.7083322	29.25000022
Lissorhoptrus oryzophilus Kuschel	105.7083322	29.33333355
Lissorhoptrus oryzophilus Kuschel	105.7083322	29.41666688
Lissorhoptrus oryzophilus Kuschel	105.7083322	29.50000022
Lissorhoptrus oryzophilus Kuschel	105.7083322	30.75000021
Lissorhoptrus oryzophilus Kuschel	105.7083322	30.91666688
Lissorhoptrus oryzophilus Kuschel	105.7083322	31.08333354
Lissorhoptrus oryzophilus Kuschel	105.7083322	31.16666688
Lissorhoptrus oryzophilus Kuschel	105.7083322	31.41666688
Lissorhoptrus oryzophilus Kuschel	105.7083322	32.00000021
Lissorhoptrus oryzophilus Kuschel	105.7916655	25.50000023
Lissorhoptrus oryzophilus Kuschel	105.7916655	25.9166669
Lissorhoptrus oryzophilus Kuschel	105.7916655	26.08333356
Lissorhoptrus oryzophilus Kuschel	105.7916655	26.33333356
Lissorhoptrus oryzophilus Kuschel	105.7916655	26.4166669
Lissorhoptrus oryzophilus Kuschel	105.7916655	28.58333355
Lissorhoptrus oryzophilus Kuschel	105.7916655	28.75000022
Lissorhoptrus oryzophilus Kuschel	105.7916655	29.16666688
Lissorhoptrus oryzophilus Kuschel	105.7916655	29.25000022
Lissorhoptrus oryzophilus Kuschel	105.7916655	30.41666688
Lissorhoptrus oryzophilus Kuschel	105.7916655	30.50000021
Lissorhoptrus oryzophilus Kuschel	105.7916655	30.58333355
Lissorhoptrus oryzophilus Kuschel	105.7916655	30.83333354
Lissorhoptrus oryzophilus Kuschel	105.7916655	30.91666688
Lissorhoptrus oryzophilus Kuschel	105.7916655	31.00000021
Lissorhoptrus oryzophilus Kuschel	105.7916655	32.41666687
Lissorhoptrus oryzophilus Kuschel	105.8749989	26.25000023
Lissorhoptrus oryzophilus Kuschel	105.8749989	26.33333356
Lissorhoptrus oryzophilus Kuschel	105.8749989	26.4166669
Lissorhoptrus oryzophilus Kuschel	105.8749989	26.50000023
Lissorhoptrus oryzophilus Kuschel	105.8749989	26.58333356
Lissorhoptrus oryzophilus Kuschel	105.8749989	28.83333355
Lissorhoptrus oryzophilus Kuschel	105.8749989	29.00000022
Lissorhoptrus oryzophilus Kuschel	105.8749989	29.16666688
Lissorhoptrus oryzophilus Kuschel	105.8749989	29.41666688
Lissorhoptrus oryzophilus Kuschel	105.8749989	29.83333355
Lissorhoptrus oryzophilus Kuschel	105.8749989	30.25000021
Lissorhoptrus oryzophilus Kuschel	105.8749989	30.33333355
Lissorhoptrus oryzophilus Kuschel	105.8749989	30.41666688
Lissorhoptrus oryzophilus Kuschel	105.8749989	30.66666688
Lissorhoptrus oryzophilus Kuschel	105.8749989	30.91666688
Lissorhoptrus oryzophilus Kuschel	105.8749989	31.33333354
Lissorhoptrus oryzophilus Kuschel	105.8749989	31.50000021
Lissorhoptrus oryzophilus Kuschel	105.8749989	32.00000021
Lissorhoptrus oryzophilus Kuschel	105.8749989	32.16666687
Lissorhoptrus oryzophilus Kuschel	105.8749989	32.33333354
Lissorhoptrus oryzophilus Kuschel	105.8749989	32.66666687
Lissorhoptrus oryzophilus Kuschel	105.9583322	26.00000023
Lissorhoptrus oryzophilus Kuschel	105.9583322	26.33333356
Lissorhoptrus oryzophilus Kuschel	105.9583322	26.50000023
Lissorhoptrus oryzophilus Kuschel	105.9583322	27.08333356
Lissorhoptrus oryzophilus Kuschel	105.9583322	28.16666689
Lissorhoptrus oryzophilus Kuschel	105.9583322	28.66666689
Lissorhoptrus oryzophilus Kuschel	105.9583322	29.25000022
Lissorhoptrus oryzophilus Kuschel	105.9583322	29.75000022
Lissorhoptrus oryzophilus Kuschel	105.9583322	30.33333355
Lissorhoptrus oryzophilus Kuschel	105.9583322	30.66666688
Lissorhoptrus oryzophilus Kuschel	105.9583322	30.75000021
Lissorhoptrus oryzophilus Kuschel	105.9583322	30.91666688
Lissorhoptrus oryzophilus Kuschel	105.9583322	31.00000021
Lissorhoptrus oryzophilus Kuschel	105.9583322	31.08333354
Lissorhoptrus oryzophilus Kuschel	105.9583322	31.25000021
Lissorhoptrus oryzophilus Kuschel	105.9583322	31.50000021
Lissorhoptrus oryzophilus Kuschel	105.9583322	32.16666687
Lissorhoptrus oryzophilus Kuschel	105.9583322	32.33333354
Lissorhoptrus oryzophilus Kuschel	105.9583322	32.41666687
Lissorhoptrus oryzophilus Kuschel	105.9583322	32.66666687
Lissorhoptrus oryzophilus Kuschel	106.0416655	26.58333356
Lissorhoptrus oryzophilus Kuschel	106.0416655	26.91666689
Lissorhoptrus oryzophilus Kuschel	106.0416655	28.66666689
Lissorhoptrus oryzophilus Kuschel	106.0416655	29.33333355
Lissorhoptrus oryzophilus Kuschel	106.0416655	29.75000022
Lissorhoptrus oryzophilus Kuschel	106.0416655	30.00000021
Lissorhoptrus oryzophilus Kuschel	106.0416655	30.25000021
Lissorhoptrus oryzophilus Kuschel	106.0416655	30.33333355
Lissorhoptrus oryzophilus Kuschel	106.0416655	30.41666688
Lissorhoptrus oryzophilus Kuschel	106.0416655	30.58333355
Lissorhoptrus oryzophilus Kuschel	106.0416655	30.66666688
Lissorhoptrus oryzophilus Kuschel	106.0416655	30.83333354
Lissorhoptrus oryzophilus Kuschel	106.0416655	31.25000021
Lissorhoptrus oryzophilus Kuschel	106.0416655	31.41666688
Lissorhoptrus oryzophilus Kuschel	106.0416655	32.16666687
Lissorhoptrus oryzophilus Kuschel	106.0416655	32.25000021
Lissorhoptrus oryzophilus Kuschel	106.0416655	32.66666687
Lissorhoptrus oryzophilus Kuschel	106.0416655	37.91666685
Lissorhoptrus oryzophilus Kuschel	106.1249989	26.33333356
Lissorhoptrus oryzophilus Kuschel	106.1249989	26.58333356
Lissorhoptrus oryzophilus Kuschel	106.1249989	29.08333355
Lissorhoptrus oryzophilus Kuschel	106.1249989	29.75000022
Lissorhoptrus oryzophilus Kuschel	106.1249989	29.91666688
Lissorhoptrus oryzophilus Kuschel	106.1249989	30.00000021
Lissorhoptrus oryzophilus Kuschel	106.1249989	30.58333355
Lissorhoptrus oryzophilus Kuschel	106.1249989	30.75000021
Lissorhoptrus oryzophilus Kuschel	106.1249989	30.91666688
Lissorhoptrus oryzophilus Kuschel	106.1249989	32.7500002
Lissorhoptrus oryzophilus Kuschel	106.1249989	33.33333353
Lissorhoptrus oryzophilus Kuschel	106.1249989	37.83333352
Lissorhoptrus oryzophilus Kuschel	106.2083322	26.1666669
Lissorhoptrus oryzophilus Kuschel	106.2083322	26.25000023
Lissorhoptrus oryzophilus Kuschel	106.2083322	26.33333356
Lissorhoptrus oryzophilus Kuschel	106.2083322	26.4166669
Lissorhoptrus oryzophilus Kuschel	106.2083322	27.16666689
Lissorhoptrus oryzophilus Kuschel	106.2083322	27.41666689
Lissorhoptrus oryzophilus Kuschel	106.2083322	28.25000022
Lissorhoptrus oryzophilus Kuschel	106.2083322	28.33333355
Lissorhoptrus oryzophilus Kuschel	106.2083322	29.00000022
Lissorhoptrus oryzophilus Kuschel	106.2083322	29.91666688
Lissorhoptrus oryzophilus Kuschel	106.2083322	30.08333355
Lissorhoptrus oryzophilus Kuschel	106.2083322	30.75000021
Lissorhoptrus oryzophilus Kuschel	106.2083322	30.83333354
Lissorhoptrus oryzophilus Kuschel	106.2083322	31.16666688
Lissorhoptrus oryzophilus Kuschel	106.2083322	31.50000021
Lissorhoptrus oryzophilus Kuschel	106.2083322	32.16666687
Lissorhoptrus oryzophilus Kuschel	106.2083322	32.25000021
Lissorhoptrus oryzophilus Kuschel	106.2083322	37.75000018
Lissorhoptrus oryzophilus Kuschel	106.2083322	38.08333352
Lissorhoptrus oryzophilus Kuschel	106.2083322	38.16666685
Lissorhoptrus oryzophilus Kuschel	106.2083322	38.25000018
Lissorhoptrus oryzophilus Kuschel	106.2083322	38.58333351
Lissorhoptrus oryzophilus Kuschel	106.2916655	26.1666669
Lissorhoptrus oryzophilus Kuschel	106.2916655	26.25000023
Lissorhoptrus oryzophilus Kuschel	106.2916655	26.4166669
Lissorhoptrus oryzophilus Kuschel	106.2916655	28.16666689
Lissorhoptrus oryzophilus Kuschel	106.2916655	28.25000022
Lissorhoptrus oryzophilus Kuschel	106.2916655	28.33333355
Lissorhoptrus oryzophilus Kuschel	106.2916655	28.41666689
Lissorhoptrus oryzophilus Kuschel	106.2916655	29.25000022
Lissorhoptrus oryzophilus Kuschel	106.2916655	30.66666688
Lissorhoptrus oryzophilus Kuschel	106.2916655	30.83333354
Lissorhoptrus oryzophilus Kuschel	106.2916655	31.16666688
Lissorhoptrus oryzophilus Kuschel	106.2916655	32.5000002
Lissorhoptrus oryzophilus Kuschel	106.2916655	32.83333354
Lissorhoptrus oryzophilus Kuschel	106.2916655	37.91666685
Lissorhoptrus oryzophilus Kuschel	106.2916655	38.08333352
Lissorhoptrus oryzophilus Kuschel	106.2916655	38.25000018
Lissorhoptrus oryzophilus Kuschel	106.2916655	38.41666685
Lissorhoptrus oryzophilus Kuschel	106.2916655	38.58333351
Lissorhoptrus oryzophilus Kuschel	106.2916655	39.00000018
Lissorhoptrus oryzophilus Kuschel	106.3749989	26.1666669
Lissorhoptrus oryzophilus Kuschel	106.3749989	26.25000023
Lissorhoptrus oryzophilus Kuschel	106.3749989	26.4166669
Lissorhoptrus oryzophilus Kuschel	106.3749989	26.50000023
Lissorhoptrus oryzophilus Kuschel	106.3749989	26.58333356
Lissorhoptrus oryzophilus Kuschel	106.3749989	28.33333355
Lissorhoptrus oryzophilus Kuschel	106.3749989	28.41666689
Lissorhoptrus oryzophilus Kuschel	106.3749989	29.91666688
Lissorhoptrus oryzophilus Kuschel	106.3749989	30.33333355
Lissorhoptrus oryzophilus Kuschel	106.3749989	30.83333354
Lissorhoptrus oryzophilus Kuschel	106.3749989	30.91666688
Lissorhoptrus oryzophilus Kuschel	106.3749989	31.00000021
Lissorhoptrus oryzophilus Kuschel	106.3749989	31.08333354
Lissorhoptrus oryzophilus Kuschel	106.3749989	31.16666688
Lissorhoptrus oryzophilus Kuschel	106.3749989	31.58333354
Lissorhoptrus oryzophilus Kuschel	106.3749989	31.66666687
Lissorhoptrus oryzophilus Kuschel	106.3749989	32.58333354
Lissorhoptrus oryzophilus Kuschel	106.3749989	33.33333353
Lissorhoptrus oryzophilus Kuschel	106.3749989	33.41666687
Lissorhoptrus oryzophilus Kuschel	106.3749989	38.41666685
Lissorhoptrus oryzophilus Kuschel	106.3749989	38.58333351
Lissorhoptrus oryzophilus Kuschel	106.3749989	38.66666685
Lissorhoptrus oryzophilus Kuschel	106.4583322	26.1666669
Lissorhoptrus oryzophilus Kuschel	106.4583322	26.25000023
Lissorhoptrus oryzophilus Kuschel	106.4583322	26.4166669
Lissorhoptrus oryzophilus Kuschel	106.4583322	27.00000023
Lissorhoptrus oryzophilus Kuschel	106.4583322	30.33333355
Lissorhoptrus oryzophilus Kuschel	106.4583322	31.00000021
Lissorhoptrus oryzophilus Kuschel	106.4583322	31.08333354
Lissorhoptrus oryzophilus Kuschel	106.4583322	31.16666688
Lissorhoptrus oryzophilus Kuschel	106.4583322	31.33333354
Lissorhoptrus oryzophilus Kuschel	106.4583322	31.58333354
Lissorhoptrus oryzophilus Kuschel	106.4583322	31.83333354
Lissorhoptrus oryzophilus Kuschel	106.4583322	32.5000002
Lissorhoptrus oryzophilus Kuschel	106.4583322	33.16666687
Lissorhoptrus oryzophilus Kuschel	106.4583322	33.2500002
Lissorhoptrus oryzophilus Kuschel	106.5416655	26.4166669
Lissorhoptrus oryzophilus Kuschel	106.5416655	26.50000023
Lissorhoptrus oryzophilus Kuschel	106.5416655	28.41666689
Lissorhoptrus oryzophilus Kuschel	106.5416655	28.50000022
Lissorhoptrus oryzophilus Kuschel	106.5416655	28.58333355
Lissorhoptrus oryzophilus Kuschel	106.5416655	28.66666689
Lissorhoptrus oryzophilus Kuschel	106.5416655	29.00000022
Lissorhoptrus oryzophilus Kuschel	106.5416655	29.08333355
Lissorhoptrus oryzophilus Kuschel	106.5416655	29.16666688
Lissorhoptrus oryzophilus Kuschel	106.5416655	30.16666688
Lissorhoptrus oryzophilus Kuschel	106.5416655	30.66666688
Lissorhoptrus oryzophilus Kuschel	106.5416655	31.00000021
Lissorhoptrus oryzophilus Kuschel	106.5416655	31.16666688
Lissorhoptrus oryzophilus Kuschel	106.5416655	31.33333354
Lissorhoptrus oryzophilus Kuschel	106.6249989	26.08333356
Lissorhoptrus oryzophilus Kuschel	106.6249989	26.25000023
Lissorhoptrus oryzophilus Kuschel	106.6249989	26.33333356
Lissorhoptrus oryzophilus Kuschel	106.6249989	26.83333356
Lissorhoptrus oryzophilus Kuschel	106.6249989	27.00000023
Lissorhoptrus oryzophilus Kuschel	106.6249989	28.58333355
Lissorhoptrus oryzophilus Kuschel	106.6249989	28.66666689
Lissorhoptrus oryzophilus Kuschel	106.6249989	28.83333355
Lissorhoptrus oryzophilus Kuschel	106.6249989	29.25000022
Lissorhoptrus oryzophilus Kuschel	106.6249989	30.08333355
Lissorhoptrus oryzophilus Kuschel	106.6249989	30.16666688
Lissorhoptrus oryzophilus Kuschel	106.6249989	30.75000021
Lissorhoptrus oryzophilus Kuschel	106.6249989	30.83333354
Lissorhoptrus oryzophilus Kuschel	106.6249989	31.08333354
Lissorhoptrus oryzophilus Kuschel	106.6249989	31.25000021
Lissorhoptrus oryzophilus Kuschel	106.7083322	26.75000023
Lissorhoptrus oryzophilus Kuschel	106.7083322	26.83333356
Lissorhoptrus oryzophilus Kuschel	106.7083322	27.00000023
Lissorhoptrus oryzophilus Kuschel	106.7083322	28.58333355
Lissorhoptrus oryzophilus Kuschel	106.7083322	28.75000022
Lissorhoptrus oryzophilus Kuschel	106.7083322	28.91666689
Lissorhoptrus oryzophilus Kuschel	106.7083322	29.75000022
Lissorhoptrus oryzophilus Kuschel	106.7083322	29.91666688
Lissorhoptrus oryzophilus Kuschel	106.7083322	30.00000021
Lissorhoptrus oryzophilus Kuschel	106.7083322	30.16666688
Lissorhoptrus oryzophilus Kuschel	106.7083322	30.25000021
Lissorhoptrus oryzophilus Kuschel	106.7083322	30.33333355
Lissorhoptrus oryzophilus Kuschel	106.7083322	30.41666688
Lissorhoptrus oryzophilus Kuschel	106.7083322	30.50000021
Lissorhoptrus oryzophilus Kuschel	106.7083322	30.58333355
Lissorhoptrus oryzophilus Kuschel	106.7083322	30.83333354
Lissorhoptrus oryzophilus Kuschel	106.7083322	31.08333354
Lissorhoptrus oryzophilus Kuschel	106.7083322	32.91666687
Lissorhoptrus oryzophilus Kuschel	106.7083322	33.08333354
Lissorhoptrus oryzophilus Kuschel	106.7083322	33.16666687
Lissorhoptrus oryzophilus Kuschel	106.7916655	26.75000023
Lissorhoptrus oryzophilus Kuschel	106.7916655	27.25000023
Lissorhoptrus oryzophilus Kuschel	106.7916655	28.91666689
Lissorhoptrus oryzophilus Kuschel	106.7916655	30.00000021
Lissorhoptrus oryzophilus Kuschel	106.7916655	30.16666688
Lissorhoptrus oryzophilus Kuschel	106.7916655	30.33333355
Lissorhoptrus oryzophilus Kuschel	106.7916655	30.41666688
Lissorhoptrus oryzophilus Kuschel	106.7916655	30.50000021
Lissorhoptrus oryzophilus Kuschel	106.7916655	30.58333355
Lissorhoptrus oryzophilus Kuschel	106.7916655	31.08333354
Lissorhoptrus oryzophilus Kuschel	106.7916655	31.25000021
Lissorhoptrus oryzophilus Kuschel	106.7916655	33.16666687
Lissorhoptrus oryzophilus Kuschel	106.8749989	24.6666669
Lissorhoptrus oryzophilus Kuschel	106.8749989	26.25000023
Lissorhoptrus oryzophilus Kuschel	106.8749989	26.50000023
Lissorhoptrus oryzophilus Kuschel	106.8749989	26.83333356
Lissorhoptrus oryzophilus Kuschel	106.8749989	27.08333356
Lissorhoptrus oryzophilus Kuschel	106.8749989	27.66666689
Lissorhoptrus oryzophilus Kuschel	106.8749989	27.75000022
Lissorhoptrus oryzophilus Kuschel	106.8749989	28.58333355
Lissorhoptrus oryzophilus Kuschel	106.8749989	29.75000022
Lissorhoptrus oryzophilus Kuschel	106.8749989	29.83333355
Lissorhoptrus oryzophilus Kuschel	106.8749989	29.91666688
Lissorhoptrus oryzophilus Kuschel	106.8749989	30.25000021
Lissorhoptrus oryzophilus Kuschel	106.8749989	30.50000021
Lissorhoptrus oryzophilus Kuschel	106.8749989	30.66666688
Lissorhoptrus oryzophilus Kuschel	106.8749989	33.16666687
Lissorhoptrus oryzophilus Kuschel	106.9583322	26.00000023
Lissorhoptrus oryzophilus Kuschel	106.9583322	26.4166669
Lissorhoptrus oryzophilus Kuschel	106.9583322	27.58333356
Lissorhoptrus oryzophilus Kuschel	106.9583322	29.08333355
Lissorhoptrus oryzophilus Kuschel	106.9583322	29.25000022
Lissorhoptrus oryzophilus Kuschel	106.9583322	29.75000022
Lissorhoptrus oryzophilus Kuschel	106.9583322	30.00000021
Lissorhoptrus oryzophilus Kuschel	106.9583322	30.25000021
Lissorhoptrus oryzophilus Kuschel	106.9583322	30.58333355
Lissorhoptrus oryzophilus Kuschel	106.9583322	30.66666688
Lissorhoptrus oryzophilus Kuschel	106.9583322	30.75000021
Lissorhoptrus oryzophilus Kuschel	106.9583322	31.83333354
Lissorhoptrus oryzophilus Kuschel	106.9583322	32.91666687
Lissorhoptrus oryzophilus Kuschel	106.9583322	33.0000002
Lissorhoptrus oryzophilus Kuschel	106.9583322	33.33333353
Lissorhoptrus oryzophilus Kuschel	106.9583322	33.58333353
Lissorhoptrus oryzophilus Kuschel	106.9583322	33.66666687
Lissorhoptrus oryzophilus Kuschel	107.0416655	24.9166669
Lissorhoptrus oryzophilus Kuschel	107.0416655	29.16666688
Lissorhoptrus oryzophilus Kuschel	107.0416655	29.91666688
Lissorhoptrus oryzophilus Kuschel	107.0416655	30.25000021
Lissorhoptrus oryzophilus Kuschel	107.0416655	31.83333354
Lissorhoptrus oryzophilus Kuschel	107.0416655	31.91666687
Lissorhoptrus oryzophilus Kuschel	107.0416655	33.0000002
Lissorhoptrus oryzophilus Kuschel	107.0416655	33.16666687
Lissorhoptrus oryzophilus Kuschel	107.1249989	25.08333357
Lissorhoptrus oryzophilus Kuschel	107.1249989	28.00000022
Lissorhoptrus oryzophilus Kuschel	107.1249989	29.16666688
Lissorhoptrus oryzophilus Kuschel	107.1249989	29.25000022
Lissorhoptrus oryzophilus Kuschel	107.1249989	30.00000021
Lissorhoptrus oryzophilus Kuschel	107.1249989	30.33333355
Lissorhoptrus oryzophilus Kuschel	107.1249989	30.41666688
Lissorhoptrus oryzophilus Kuschel	107.1249989	30.75000021
Lissorhoptrus oryzophilus Kuschel	107.1249989	31.00000021
Lissorhoptrus oryzophilus Kuschel	107.1249989	32.00000021
Lissorhoptrus oryzophilus Kuschel	107.1249989	32.08333354
Lissorhoptrus oryzophilus Kuschel	107.1249989	33.16666687
Lissorhoptrus oryzophilus Kuschel	107.2083322	24.9166669
Lissorhoptrus oryzophilus Kuschel	107.2083322	25.00000023
Lissorhoptrus oryzophilus Kuschel	107.2083322	26.50000023
Lissorhoptrus oryzophilus Kuschel	107.2083322	26.58333356
Lissorhoptrus oryzophilus Kuschel	107.2083322	27.83333356
Lissorhoptrus oryzophilus Kuschel	107.2083322	30.08333355
Lissorhoptrus oryzophilus Kuschel	107.2083322	30.16666688
Lissorhoptrus oryzophilus Kuschel	107.2083322	30.83333354
Lissorhoptrus oryzophilus Kuschel	107.2083322	31.83333354
Lissorhoptrus oryzophilus Kuschel	107.2083322	32.91666687
Lissorhoptrus oryzophilus Kuschel	107.2916655	27.08333356
Lissorhoptrus oryzophilus Kuschel	107.2916655	27.16666689
Lissorhoptrus oryzophilus Kuschel	107.2916655	27.41666689
Lissorhoptrus oryzophilus Kuschel	107.2916655	28.08333356
Lissorhoptrus oryzophilus Kuschel	107.2916655	28.41666689
Lissorhoptrus oryzophilus Kuschel	107.2916655	30.50000021
Lissorhoptrus oryzophilus Kuschel	107.2916655	30.66666688
Lissorhoptrus oryzophilus Kuschel	107.2916655	30.83333354
Lissorhoptrus oryzophilus Kuschel	107.2916655	31.08333354
Lissorhoptrus oryzophilus Kuschel	107.3749989	26.50000023
Lissorhoptrus oryzophilus Kuschel	107.3749989	26.58333356
Lissorhoptrus oryzophilus Kuschel	107.3749989	27.16666689
Lissorhoptrus oryzophilus Kuschel	107.3749989	27.33333356
Lissorhoptrus oryzophilus Kuschel	107.3749989	31.00000021
Lissorhoptrus oryzophilus Kuschel	107.3749989	31.08333354
Lissorhoptrus oryzophilus Kuschel	107.3749989	31.16666688
Lissorhoptrus oryzophilus Kuschel	107.3749989	32.00000021
Lissorhoptrus oryzophilus Kuschel	107.4583322	26.4166669
Lissorhoptrus oryzophilus Kuschel	107.4583322	26.50000023
Lissorhoptrus oryzophilus Kuschel	107.4583322	26.75000023
Lissorhoptrus oryzophilus Kuschel	107.4583322	26.91666689
Lissorhoptrus oryzophilus Kuschel	107.4583322	27.00000023
Lissorhoptrus oryzophilus Kuschel	107.4583322	27.16666689
Lissorhoptrus oryzophilus Kuschel	107.4583322	27.25000023
Lissorhoptrus oryzophilus Kuschel	107.4583322	29.08333355
Lissorhoptrus oryzophilus Kuschel	107.4583322	30.25000021
Lissorhoptrus oryzophilus Kuschel	107.4583322	30.75000021
Lissorhoptrus oryzophilus Kuschel	107.4583322	31.25000021
Lissorhoptrus oryzophilus Kuschel	107.4583322	33.08333354
Lissorhoptrus oryzophilus Kuschel	107.5416655	25.58333357
Lissorhoptrus oryzophilus Kuschel	107.5416655	26.4166669
Lissorhoptrus oryzophilus Kuschel	107.5416655	26.50000023
Lissorhoptrus oryzophilus Kuschel	107.5416655	27.16666689
Lissorhoptrus oryzophilus Kuschel	107.5416655	31.33333354
Lissorhoptrus oryzophilus Kuschel	107.5416655	31.41666688
Lissorhoptrus oryzophilus Kuschel	107.5416655	32.08333354
Lissorhoptrus oryzophilus Kuschel	107.5416655	32.25000021
Lissorhoptrus oryzophilus Kuschel	107.6249988	26.4166669
Lissorhoptrus oryzophilus Kuschel	107.6249988	26.50000023
Lissorhoptrus oryzophilus Kuschel	107.6249988	26.66666689
Lissorhoptrus oryzophilus Kuschel	107.6249988	31.33333354
Lissorhoptrus oryzophilus Kuschel	107.6249988	31.58333354
Lissorhoptrus oryzophilus Kuschel	107.6249988	31.91666687
Lissorhoptrus oryzophilus Kuschel	107.6249988	32.00000021
Lissorhoptrus oryzophilus Kuschel	107.6249988	32.33333354
Lissorhoptrus oryzophilus Kuschel	107.6249988	32.91666687
Lissorhoptrus oryzophilus Kuschel	107.7083322	26.50000023
Lissorhoptrus oryzophilus Kuschel	107.7083322	31.50000021
Lissorhoptrus oryzophilus Kuschel	107.7083322	31.83333354
Lissorhoptrus oryzophilus Kuschel	107.7083322	32.91666687
Lissorhoptrus oryzophilus Kuschel	107.7916655	26.50000023
Lissorhoptrus oryzophilus Kuschel	107.7916655	30.83333354
Lissorhoptrus oryzophilus Kuschel	107.7916655	30.91666688
Lissorhoptrus oryzophilus Kuschel	107.7916655	32.00000021
Lissorhoptrus oryzophilus Kuschel	107.8749988	31.08333354
Lissorhoptrus oryzophilus Kuschel	107.8749988	31.91666687
Lissorhoptrus oryzophilus Kuschel	107.8749988	32.41666687
Lissorhoptrus oryzophilus Kuschel	107.9583322	31.91666687
Lissorhoptrus oryzophilus Kuschel	108.0416655	30.83333354
Lissorhoptrus oryzophilus Kuschel	108.1249988	30.75000021
Lissorhoptrus oryzophilus Kuschel	108.1249988	31.91666687
Lissorhoptrus oryzophilus Kuschel	108.1249988	33.2500002
Lissorhoptrus oryzophilus Kuschel	108.1249988	33.5000002
Lissorhoptrus oryzophilus Kuschel	108.1249988	33.58333353
Lissorhoptrus oryzophilus Kuschel	108.2083322	27.91666689
Lissorhoptrus oryzophilus Kuschel	108.2083322	30.58333355
Lissorhoptrus oryzophilus Kuschel	108.2083322	30.66666688
Lissorhoptrus oryzophilus Kuschel	108.2083322	33.16666687
Lissorhoptrus oryzophilus Kuschel	108.2083322	33.41666687
Lissorhoptrus oryzophilus Kuschel	108.2916655	30.50000021
Lissorhoptrus oryzophilus Kuschel	108.2916655	30.66666688
Lissorhoptrus oryzophilus Kuschel	108.2916655	30.83333354
Lissorhoptrus oryzophilus Kuschel	108.2916655	33.33333353
Lissorhoptrus oryzophilus Kuschel	108.3749988	28.00000022
Lissorhoptrus oryzophilus Kuschel	108.3749988	30.66666688
Lissorhoptrus oryzophilus Kuschel	108.3749988	33.33333353
Lissorhoptrus oryzophilus Kuschel	108.4583322	30.58333355
Lissorhoptrus oryzophilus Kuschel	108.4583322	30.75000021
Lissorhoptrus oryzophilus Kuschel	108.4583322	32.41666687
Lissorhoptrus oryzophilus Kuschel	108.4583322	32.91666687
Lissorhoptrus oryzophilus Kuschel	108.4583322	33.16666687
Lissorhoptrus oryzophilus Kuschel	108.5416655	28.00000022
Lissorhoptrus oryzophilus Kuschel	108.5416655	30.41666688
Lissorhoptrus oryzophilus Kuschel	108.5416655	30.50000021
Lissorhoptrus oryzophilus Kuschel	108.5416655	32.83333354
Lissorhoptrus oryzophilus Kuschel	108.6249988	27.75000022
Lissorhoptrus oryzophilus Kuschel	108.6249988	30.83333354
Lissorhoptrus oryzophilus Kuschel	108.6249988	31.16666688
Lissorhoptrus oryzophilus Kuschel	108.6249988	32.83333354
Lissorhoptrus oryzophilus Kuschel	108.7083322	27.25000023
Lissorhoptrus oryzophilus Kuschel	108.7083322	28.08333356
Lissorhoptrus oryzophilus Kuschel	108.7083322	31.08333354
Lissorhoptrus oryzophilus Kuschel	108.7083322	31.25000021
Lissorhoptrus oryzophilus Kuschel	108.7916655	30.41666688
Lissorhoptrus oryzophilus Kuschel	108.8749988	30.25000021
Lissorhoptrus oryzophilus Kuschel	108.8749988	30.50000021
Lissorhoptrus oryzophilus Kuschel	108.9583322	27.33333356
Lissorhoptrus oryzophilus Kuschel	108.9583322	32.5000002
Lissorhoptrus oryzophilus Kuschel	109.0416655	27.41666689
Lissorhoptrus oryzophilus Kuschel	109.0416655	27.50000022
Lissorhoptrus oryzophilus Kuschel	109.0416655	32.25000021
Lissorhoptrus oryzophilus Kuschel	109.0416655	33.16666687
Lissorhoptrus oryzophilus Kuschel	109.2916655	27.83333356
Lissorhoptrus oryzophilus Kuschel	109.2916655	28.33333355
Lissorhoptrus oryzophilus Kuschel	109.2916655	28.50000022
Lissorhoptrus oryzophilus Kuschel	109.2916655	31.41666688
Lissorhoptrus oryzophilus Kuschel	109.3749988	28.25000022
Lissorhoptrus oryzophilus Kuschel	109.4583322	28.41666689
Lissorhoptrus oryzophilus Kuschel	109.4583322	31.33333354
Lissorhoptrus oryzophilus Kuschel	109.5416655	28.41666689
Lissorhoptrus oryzophilus Kuschel	109.5416655	28.58333355
Lissorhoptrus oryzophilus Kuschel	109.5416655	31.33333354
Lissorhoptrus oryzophilus Kuschel	109.5416655	31.91666687
Lissorhoptrus oryzophilus Kuschel	109.5416655	32.25000021
Lissorhoptrus oryzophilus Kuschel	109.5416655	32.33333354
Lissorhoptrus oryzophilus Kuschel	109.6249988	32.33333354
Lissorhoptrus oryzophilus Kuschel	109.7083322	27.83333356
Lissorhoptrus oryzophilus Kuschel	109.7083322	32.08333354
Lissorhoptrus oryzophilus Kuschel	109.7083322	33.0000002
Lissorhoptrus oryzophilus Kuschel	109.7916655	32.00000021
Lissorhoptrus oryzophilus Kuschel	109.8749988	28.41666689
Lissorhoptrus oryzophilus Kuschel	109.8749988	32.00000021
Lissorhoptrus oryzophilus Kuschel	109.9583322	27.66666689
Lissorhoptrus oryzophilus Kuschel	109.9583322	32.08333354
Lissorhoptrus oryzophilus Kuschel	11.12499924	43.50000016
Lissorhoptrus oryzophilus Kuschel	11.37499923	44.50000016
Lissorhoptrus oryzophilus Kuschel	11.5416659	45.58333349
Lissorhoptrus oryzophilus Kuschel	11.62499923	44.83333349
Lissorhoptrus oryzophilus Kuschel	11.7916659	45.08333349
Lissorhoptrus oryzophilus Kuschel	11.87499923	45.41666682
Lissorhoptrus oryzophilus Kuschel	110.0416655	28.00000022
Lissorhoptrus oryzophilus Kuschel	110.0416655	28.08333356
Lissorhoptrus oryzophilus Kuschel	110.0416655	28.91666689
Lissorhoptrus oryzophilus Kuschel	110.0416655	29.00000022
Lissorhoptrus oryzophilus Kuschel	110.0416655	30.41666688
Lissorhoptrus oryzophilus Kuschel	110.0416655	32.33333354
Lissorhoptrus oryzophilus Kuschel	110.1249988	25.1666669
Lissorhoptrus oryzophilus Kuschel	110.1249988	27.66666689
Lissorhoptrus oryzophilus Kuschel	110.2083322	25.08333357
Lissorhoptrus oryzophilus Kuschel	110.2083322	25.4166669
Lissorhoptrus oryzophilus Kuschel	110.2083322	25.50000023
Lissorhoptrus oryzophilus Kuschel	110.2083322	32.25000021
Lissorhoptrus oryzophilus Kuschel	110.2916655	32.16666687
Lissorhoptrus oryzophilus Kuschel	110.3749988	25.50000023
Lissorhoptrus oryzophilus Kuschel	110.3749988	28.41666689
Lissorhoptrus oryzophilus Kuschel	110.3749988	28.66666689
Lissorhoptrus oryzophilus Kuschel	110.3749988	30.41666688
Lissorhoptrus oryzophilus Kuschel	110.3749988	32.08333354
Lissorhoptrus oryzophilus Kuschel	110.3749988	32.83333354
Lissorhoptrus oryzophilus Kuschel	110.3749988	32.91666687
Lissorhoptrus oryzophilus Kuschel	110.4583322	25.1666669
Lissorhoptrus oryzophilus Kuschel	110.4583322	25.33333357
Lissorhoptrus oryzophilus Kuschel	110.4583322	28.58333355
Lissorhoptrus oryzophilus Kuschel	110.4583322	32.16666687
Lissorhoptrus oryzophilus Kuschel	110.5416655	27.33333356
Lissorhoptrus oryzophilus Kuschel	110.5416655	32.08333354
Lissorhoptrus oryzophilus Kuschel	110.6249988	27.08333356
Lissorhoptrus oryzophilus Kuschel	110.6249988	27.41666689
Lissorhoptrus oryzophilus Kuschel	110.6249988	32.08333354
Lissorhoptrus oryzophilus Kuschel	110.6249988	35.16666686
Lissorhoptrus oryzophilus Kuschel	110.7083322	25.50000023
Lissorhoptrus oryzophilus Kuschel	110.7083322	25.6666669
Lissorhoptrus oryzophilus Kuschel	110.7083322	32.08333354
Lissorhoptrus oryzophilus Kuschel	110.8749988	27.00000023
Lissorhoptrus oryzophilus Kuschel	110.9583322	27.16666689
Lissorhoptrus oryzophilus Kuschel	110.9583322	32.08333354
Lissorhoptrus oryzophilus Kuschel	111.0416655	25.9166669
Lissorhoptrus oryzophilus Kuschel	111.0416655	32.00000021
Lissorhoptrus oryzophilus Kuschel	111.2916655	27.00000023
Lissorhoptrus oryzophilus Kuschel	111.2916655	27.16666689
Lissorhoptrus oryzophilus Kuschel	111.2916655	27.33333356
Lissorhoptrus oryzophilus Kuschel	111.2916655	30.33333355
Lissorhoptrus oryzophilus Kuschel	111.3749988	27.25000023
Lissorhoptrus oryzophilus Kuschel	111.3749988	30.16666688
Lissorhoptrus oryzophilus Kuschel	111.3749988	30.33333355
Lissorhoptrus oryzophilus Kuschel	111.4583322	26.91666689
Lissorhoptrus oryzophilus Kuschel	111.4583322	27.00000023
Lissorhoptrus oryzophilus Kuschel	111.4583322	27.16666689
Lissorhoptrus oryzophilus Kuschel	111.4583322	30.33333355
Lissorhoptrus oryzophilus Kuschel	111.4583322	31.00000021
Lissorhoptrus oryzophilus Kuschel	111.4583322	32.33333354
Lissorhoptrus oryzophilus Kuschel	111.5416655	27.16666689
Lissorhoptrus oryzophilus Kuschel	111.5416655	27.25000023
Lissorhoptrus oryzophilus Kuschel	111.5416655	30.16666688
Lissorhoptrus oryzophilus Kuschel	111.5416655	30.33333355
Lissorhoptrus oryzophilus Kuschel	111.6249988	27.16666689
Lissorhoptrus oryzophilus Kuschel	111.6249988	30.25000021
Lissorhoptrus oryzophilus Kuschel	111.6249988	30.75000021
Lissorhoptrus oryzophilus Kuschel	111.6249988	31.00000021
Lissorhoptrus oryzophilus Kuschel	111.7083322	27.16666689
Lissorhoptrus oryzophilus Kuschel	111.7083322	27.25000023
Lissorhoptrus oryzophilus Kuschel	111.7083322	30.25000021
Lissorhoptrus oryzophilus Kuschel	111.7083322	30.83333354
Lissorhoptrus oryzophilus Kuschel	111.7083322	31.00000021
Lissorhoptrus oryzophilus Kuschel	111.7916655	30.08333355
Lissorhoptrus oryzophilus Kuschel	111.7916655	30.83333354
Lissorhoptrus oryzophilus Kuschel	111.8749988	27.41666689
Lissorhoptrus oryzophilus Kuschel	111.9583322	26.83333356
Lissorhoptrus oryzophilus Kuschel	111.9583322	27.16666689
Lissorhoptrus oryzophilus Kuschel	111.9583322	30.58333355
Lissorhoptrus oryzophilus Kuschel	111.9583322	30.66666688
Lissorhoptrus oryzophilus Kuschel	111.9583322	31.00000021
Lissorhoptrus oryzophilus Kuschel	111.9583322	32.16666687
Lissorhoptrus oryzophilus Kuschel	112.0416655	27.33333356
Lissorhoptrus oryzophilus Kuschel	112.0416655	27.41666689
Lissorhoptrus oryzophilus Kuschel	112.0416655	27.91666689
Lissorhoptrus oryzophilus Kuschel	112.1249988	27.33333356
Lissorhoptrus oryzophilus Kuschel	112.1249988	27.41666689
Lissorhoptrus oryzophilus Kuschel	112.2083322	30.50000021
Lissorhoptrus oryzophilus Kuschel	112.2083322	30.75000021
Lissorhoptrus oryzophilus Kuschel	112.2083322	31.00000021
Lissorhoptrus oryzophilus Kuschel	112.2916655	28.58333355
Lissorhoptrus oryzophilus Kuschel	112.2916655	31.00000021
Lissorhoptrus oryzophilus Kuschel	112.2916655	31.08333354
Lissorhoptrus oryzophilus Kuschel	112.3749988	27.75000022
Lissorhoptrus oryzophilus Kuschel	112.3749988	30.91666688
Lissorhoptrus oryzophilus Kuschel	112.3749988	31.00000021
Lissorhoptrus oryzophilus Kuschel	112.4583322	27.75000022
Lissorhoptrus oryzophilus Kuschel	112.4583322	28.08333356
Lissorhoptrus oryzophilus Kuschel	112.4583322	28.25000022
Lissorhoptrus oryzophilus Kuschel	112.4583322	30.50000021
Lissorhoptrus oryzophilus Kuschel	112.4583322	31.08333354
Lissorhoptrus oryzophilus Kuschel	112.4583322	37.66666685
Lissorhoptrus oryzophilus Kuschel	112.4583322	37.75000018
Lissorhoptrus oryzophilus Kuschel	112.5416655	27.33333356
Lissorhoptrus oryzophilus Kuschel	112.5416655	27.75000022
Lissorhoptrus oryzophilus Kuschel	112.5416655	27.83333356
Lissorhoptrus oryzophilus Kuschel	112.5416655	30.16666688
Lissorhoptrus oryzophilus Kuschel	112.5416655	30.66666688
Lissorhoptrus oryzophilus Kuschel	112.5416655	30.83333354
Lissorhoptrus oryzophilus Kuschel	112.6249988	27.33333356
Lissorhoptrus oryzophilus Kuschel	112.6249988	27.41666689
Lissorhoptrus oryzophilus Kuschel	112.6249988	27.83333356
Lissorhoptrus oryzophilus Kuschel	112.6249988	28.41666689
Lissorhoptrus oryzophilus Kuschel	112.6249988	29.50000022
Lissorhoptrus oryzophilus Kuschel	112.6249988	31.25000021
Lissorhoptrus oryzophilus Kuschel	112.7083322	27.50000022
Lissorhoptrus oryzophilus Kuschel	112.7083322	28.25000022
Lissorhoptrus oryzophilus Kuschel	112.7083322	28.33333355
Lissorhoptrus oryzophilus Kuschel	112.7083322	38.66666685
Lissorhoptrus oryzophilus Kuschel	112.7916655	31.16666688
Lissorhoptrus oryzophilus Kuschel	112.7916655	38.75000018
Lissorhoptrus oryzophilus Kuschel	112.7916655	38.83333351
Lissorhoptrus oryzophilus Kuschel	112.8749988	28.41666689
Lissorhoptrus oryzophilus Kuschel	112.8749988	30.83333354
Lissorhoptrus oryzophilus Kuschel	112.8749988	31.41666688
Lissorhoptrus oryzophilus Kuschel	112.9583322	27.33333356
Lissorhoptrus oryzophilus Kuschel	112.9583322	27.66666689
Lissorhoptrus oryzophilus Kuschel	112.9583322	28.00000022
Lissorhoptrus oryzophilus Kuschel	112.9583322	28.08333356
Lissorhoptrus oryzophilus Kuschel	112.9583322	28.41666689
Lissorhoptrus oryzophilus Kuschel	112.9583322	28.75000022
Lissorhoptrus oryzophilus Kuschel	113.0416655	27.58333356
Lissorhoptrus oryzophilus Kuschel	113.0416655	27.91666689
Lissorhoptrus oryzophilus Kuschel	113.0416655	28.33333355
Lissorhoptrus oryzophilus Kuschel	113.0416655	28.41666689
Lissorhoptrus oryzophilus Kuschel	113.0416655	28.50000022
Lissorhoptrus oryzophilus Kuschel	113.0416655	28.66666689
Lissorhoptrus oryzophilus Kuschel	113.0416655	29.08333355
Lissorhoptrus oryzophilus Kuschel	113.0416655	31.58333354
Lissorhoptrus oryzophilus Kuschel	113.0416655	31.83333354
Lissorhoptrus oryzophilus Kuschel	113.1249988	27.41666689
Lissorhoptrus oryzophilus Kuschel	113.1249988	27.75000022
Lissorhoptrus oryzophilus Kuschel	113.1249988	28.25000022
Lissorhoptrus oryzophilus Kuschel	113.1249988	28.41666689
Lissorhoptrus oryzophilus Kuschel	113.1249988	29.00000022
Lissorhoptrus oryzophilus Kuschel	113.1249988	29.33333355
Lissorhoptrus oryzophilus Kuschel	113.1249988	31.91666687
Lissorhoptrus oryzophilus Kuschel	113.1249988	32.25000021
Lissorhoptrus oryzophilus Kuschel	113.2083322	27.41666689
Lissorhoptrus oryzophilus Kuschel	113.2083322	27.58333356
Lissorhoptrus oryzophilus Kuschel	113.2083322	28.50000022
Lissorhoptrus oryzophilus Kuschel	113.2083322	28.75000022
Lissorhoptrus oryzophilus Kuschel	113.2083322	28.83333355
Lissorhoptrus oryzophilus Kuschel	113.2083322	29.00000022
Lissorhoptrus oryzophilus Kuschel	113.2083322	29.16666688
Lissorhoptrus oryzophilus Kuschel	113.2083322	29.25000022
Lissorhoptrus oryzophilus Kuschel	113.2083322	31.41666688
Lissorhoptrus oryzophilus Kuschel	113.2083322	31.58333354
Lissorhoptrus oryzophilus Kuschel	113.2083322	31.91666687
Lissorhoptrus oryzophilus Kuschel	113.2916655	29.00000022
Lissorhoptrus oryzophilus Kuschel	113.2916655	29.08333355
Lissorhoptrus oryzophilus Kuschel	113.2916655	29.16666688
Lissorhoptrus oryzophilus Kuschel	113.2916655	29.58333355
Lissorhoptrus oryzophilus Kuschel	113.2916655	30.33333355
Lissorhoptrus oryzophilus Kuschel	113.2916655	31.33333354
Lissorhoptrus oryzophilus Kuschel	113.2916655	31.58333354
Lissorhoptrus oryzophilus Kuschel	113.2916655	31.66666687
Lissorhoptrus oryzophilus Kuschel	113.2916655	31.75000021
Lissorhoptrus oryzophilus Kuschel	113.2916655	32.00000021
Lissorhoptrus oryzophilus Kuschel	113.3749988	29.00000022
Lissorhoptrus oryzophilus Kuschel	113.3749988	29.08333355
Lissorhoptrus oryzophilus Kuschel	113.4583322	27.50000022
Lissorhoptrus oryzophilus Kuschel	113.4583322	31.83333354
Lissorhoptrus oryzophilus Kuschel	113.4583322	32.33333354
Lissorhoptrus oryzophilus Kuschel	113.4583322	32.41666687
Lissorhoptrus oryzophilus Kuschel	113.5416655	29.08333355
Lissorhoptrus oryzophilus Kuschel	113.5416655	29.58333355
Lissorhoptrus oryzophilus Kuschel	113.5416655	31.83333354
Lissorhoptrus oryzophilus Kuschel	113.5416655	32.08333354
Lissorhoptrus oryzophilus Kuschel	113.5416655	32.33333354
Lissorhoptrus oryzophilus Kuschel	113.5416655	32.41666687
Lissorhoptrus oryzophilus Kuschel	113.6249988	31.25000021
Lissorhoptrus oryzophilus Kuschel	113.6249988	31.50000021
Lissorhoptrus oryzophilus Kuschel	113.6249988	32.16666687
Lissorhoptrus oryzophilus Kuschel	113.7916655	23.75000024
Lissorhoptrus oryzophilus Kuschel	113.7916655	31.50000021
Lissorhoptrus oryzophilus Kuschel	113.8749988	29.16666688
Lissorhoptrus oryzophilus Kuschel	113.8749988	29.33333355
Lissorhoptrus oryzophilus Kuschel	113.8749988	29.41666688
Lissorhoptrus oryzophilus Kuschel	113.8749988	32.25000021
Lissorhoptrus oryzophilus Kuschel	113.9583322	29.50000022
Lissorhoptrus oryzophilus Kuschel	113.9583322	31.33333354
Lissorhoptrus oryzophilus Kuschel	113.9583322	31.91666687
Lissorhoptrus oryzophilus Kuschel	114.0416655	31.58333354
Lissorhoptrus oryzophilus Kuschel	114.0416655	32.41666687
Lissorhoptrus oryzophilus Kuschel	114.1249988	29.50000022
Lissorhoptrus oryzophilus Kuschel	114.1249988	31.91666687
Lissorhoptrus oryzophilus Kuschel	114.2083322	29.83333355
Lissorhoptrus oryzophilus Kuschel	114.2083322	29.91666688
Lissorhoptrus oryzophilus Kuschel	114.2916655	29.75000022
Lissorhoptrus oryzophilus Kuschel	114.2916655	29.91666688
Lissorhoptrus oryzophilus Kuschel	114.3749988	29.75000022
Lissorhoptrus oryzophilus Kuschel	114.3749988	31.91666687
Lissorhoptrus oryzophilus Kuschel	114.4583322	30.00000021
Lissorhoptrus oryzophilus Kuschel	114.5416655	29.83333355
Lissorhoptrus oryzophilus Kuschel	114.5416655	29.91666688
Lissorhoptrus oryzophilus Kuschel	114.5416655	31.83333354
Lissorhoptrus oryzophilus Kuschel	114.5416655	31.91666687
Lissorhoptrus oryzophilus Kuschel	114.6249988	27.50000022
Lissorhoptrus oryzophilus Kuschel	114.6249988	27.83333356
Lissorhoptrus oryzophilus Kuschel	114.6249988	28.33333355
Lissorhoptrus oryzophilus Kuschel	114.7916655	26.83333356
Lissorhoptrus oryzophilus Kuschel	114.7916655	28.25000022
Lissorhoptrus oryzophilus Kuschel	114.7916655	31.50000021
Lissorhoptrus oryzophilus Kuschel	114.7916655	31.58333354
Lissorhoptrus oryzophilus Kuschel	114.8749988	25.33333357
Lissorhoptrus oryzophilus Kuschel	114.8749988	26.75000023
Lissorhoptrus oryzophilus Kuschel	114.8749988	26.83333356
Lissorhoptrus oryzophilus Kuschel	114.8749988	27.16666689
Lissorhoptrus oryzophilus Kuschel	114.8749988	28.41666689
Lissorhoptrus oryzophilus Kuschel	114.8749988	28.58333355
Lissorhoptrus oryzophilus Kuschel	114.8749988	31.33333354
Lissorhoptrus oryzophilus Kuschel	114.9583322	26.83333356
Lissorhoptrus oryzophilus Kuschel	114.9583322	26.91666689
Lissorhoptrus oryzophilus Kuschel	114.9583322	27.00000023
Lissorhoptrus oryzophilus Kuschel	114.9583322	28.41666689
Lissorhoptrus oryzophilus Kuschel	115.0416655	25.83333356
Lissorhoptrus oryzophilus Kuschel	115.0416655	26.91666689
Lissorhoptrus oryzophilus Kuschel	115.0416655	27.00000023
Lissorhoptrus oryzophilus Kuschel	115.1249988	26.75000023
Lissorhoptrus oryzophilus Kuschel	115.1249988	30.25000021
Lissorhoptrus oryzophilus Kuschel	115.1249988	30.33333355
Lissorhoptrus oryzophilus Kuschel	115.2083322	26.83333356
Lissorhoptrus oryzophilus Kuschel	115.2083322	27.08333356
Lissorhoptrus oryzophilus Kuschel	115.2083322	30.41666688
Lissorhoptrus oryzophilus Kuschel	115.2083322	30.83333354
Lissorhoptrus oryzophilus Kuschel	115.2916655	27.25000023
Lissorhoptrus oryzophilus Kuschel	115.2916655	29.58333355
Lissorhoptrus oryzophilus Kuschel	115.2916655	30.16666688
Lissorhoptrus oryzophilus Kuschel	115.2916655	30.83333354
Lissorhoptrus oryzophilus Kuschel	115.2916655	31.41666688
Lissorhoptrus oryzophilus Kuschel	115.3749988	26.25000023
Lissorhoptrus oryzophilus Kuschel	115.3749988	27.16666689
Lissorhoptrus oryzophilus Kuschel	115.3749988	27.25000023
Lissorhoptrus oryzophilus Kuschel	115.3749988	27.33333356
Lissorhoptrus oryzophilus Kuschel	115.3749988	27.58333356
Lissorhoptrus oryzophilus Kuschel	115.3749988	27.66666689
Lissorhoptrus oryzophilus Kuschel	115.3749988	27.75000022
Lissorhoptrus oryzophilus Kuschel	115.3749988	27.83333356
Lissorhoptrus oryzophilus Kuschel	115.3749988	30.00000021
Lissorhoptrus oryzophilus Kuschel	115.3749988	30.16666688
Lissorhoptrus oryzophilus Kuschel	115.3749988	30.66666688
Lissorhoptrus oryzophilus Kuschel	115.3749988	30.75000021
Lissorhoptrus oryzophilus Kuschel	115.3749988	30.91666688
Lissorhoptrus oryzophilus Kuschel	115.3749988	31.00000021
Lissorhoptrus oryzophilus Kuschel	115.3749988	32.41666687
Lissorhoptrus oryzophilus Kuschel	115.4583322	27.33333356
Lissorhoptrus oryzophilus Kuschel	115.4583322	27.41666689
Lissorhoptrus oryzophilus Kuschel	115.4583322	27.66666689
Lissorhoptrus oryzophilus Kuschel	115.4583322	27.75000022
Lissorhoptrus oryzophilus Kuschel	115.4583322	27.83333356
Lissorhoptrus oryzophilus Kuschel	115.4583322	27.91666689
Lissorhoptrus oryzophilus Kuschel	115.4583322	30.25000021
Lissorhoptrus oryzophilus Kuschel	115.4583322	30.58333355
Lissorhoptrus oryzophilus Kuschel	115.4583322	30.83333354
Lissorhoptrus oryzophilus Kuschel	115.5416655	23.50000024
Lissorhoptrus oryzophilus Kuschel	115.5416655	23.58333357
Lissorhoptrus oryzophilus Kuschel	115.5416655	27.16666689
Lissorhoptrus oryzophilus Kuschel	115.5416655	27.25000023
Lissorhoptrus oryzophilus Kuschel	115.5416655	27.66666689
Lissorhoptrus oryzophilus Kuschel	115.5416655	28.25000022
Lissorhoptrus oryzophilus Kuschel	115.5416655	29.50000022
Lissorhoptrus oryzophilus Kuschel	115.5416655	30.66666688
Lissorhoptrus oryzophilus Kuschel	115.5416655	31.83333354
Lissorhoptrus oryzophilus Kuschel	115.5416655	31.91666687
Lissorhoptrus oryzophilus Kuschel	115.5416655	39.66666684
Lissorhoptrus oryzophilus Kuschel	115.6249988	27.75000022
Lissorhoptrus oryzophilus Kuschel	115.6249988	28.25000022
Lissorhoptrus oryzophilus Kuschel	115.6249988	28.33333355
Lissorhoptrus oryzophilus Kuschel	115.6249988	30.25000021
Lissorhoptrus oryzophilus Kuschel	115.6249988	31.00000021
Lissorhoptrus oryzophilus Kuschel	115.7083322	27.41666689
Lissorhoptrus oryzophilus Kuschel	115.7083322	27.58333356
Lissorhoptrus oryzophilus Kuschel	115.7083322	27.66666689
Lissorhoptrus oryzophilus Kuschel	115.7083322	28.25000022
Lissorhoptrus oryzophilus Kuschel	115.7083322	31.75000021
Lissorhoptrus oryzophilus Kuschel	115.7083322	31.83333354
Lissorhoptrus oryzophilus Kuschel	115.7916655	23.83333357
Lissorhoptrus oryzophilus Kuschel	115.7916655	27.66666689
Lissorhoptrus oryzophilus Kuschel	115.7916655	29.66666688
Lissorhoptrus oryzophilus Kuschel	115.7916655	30.41666688
Lissorhoptrus oryzophilus Kuschel	115.7916655	39.58333351
Lissorhoptrus oryzophilus Kuschel	115.8749988	24.00000024
Lissorhoptrus oryzophilus Kuschel	115.8749988	27.16666689
Lissorhoptrus oryzophilus Kuschel	115.8749988	27.41666689
Lissorhoptrus oryzophilus Kuschel	115.8749988	28.00000022
Lissorhoptrus oryzophilus Kuschel	115.8749988	28.08333356
Lissorhoptrus oryzophilus Kuschel	115.8749988	28.25000022
Lissorhoptrus oryzophilus Kuschel	115.8749988	31.83333354
Lissorhoptrus oryzophilus Kuschel	115.8749988	39.58333351
Lissorhoptrus oryzophilus Kuschel	115.8749988	40.50000017
Lissorhoptrus oryzophilus Kuschel	115.9583321	24.50000024
Lissorhoptrus oryzophilus Kuschel	115.9583321	28.00000022
Lissorhoptrus oryzophilus Kuschel	115.9583321	28.08333356
Lissorhoptrus oryzophilus Kuschel	115.9583321	31.83333354
Lissorhoptrus oryzophilus Kuschel	115.9583321	39.66666684
Lissorhoptrus oryzophilus Kuschel	115.9583321	40.50000017
Lissorhoptrus oryzophilus Kuschel	116.0416655	28.25000022
Lissorhoptrus oryzophilus Kuschel	116.1249988	28.08333356
Lissorhoptrus oryzophilus Kuschel	116.1249988	31.66666687
Lissorhoptrus oryzophilus Kuschel	116.2083321	24.33333357
Lissorhoptrus oryzophilus Kuschel	116.2083321	40.08333351
Lissorhoptrus oryzophilus Kuschel	116.2083321	40.16666684
Lissorhoptrus oryzophilus Kuschel	116.2916655	30.25000021
Lissorhoptrus oryzophilus Kuschel	116.2916655	40.00000017
Lissorhoptrus oryzophilus Kuschel	116.3749988	28.00000022
Lissorhoptrus oryzophilus Kuschel	116.3749988	29.58333355
Lissorhoptrus oryzophilus Kuschel	116.3749988	30.50000021
Lissorhoptrus oryzophilus Kuschel	116.3749988	31.50000021
Lissorhoptrus oryzophilus Kuschel	116.3749988	39.91666684
Lissorhoptrus oryzophilus Kuschel	116.3749988	40.08333351
Lissorhoptrus oryzophilus Kuschel	116.4583321	31.41666688
Lissorhoptrus oryzophilus Kuschel	116.4583321	31.50000021
Lissorhoptrus oryzophilus Kuschel	116.6249988	28.08333356
Lissorhoptrus oryzophilus Kuschel	116.6249988	30.00000021
Lissorhoptrus oryzophilus Kuschel	116.6249988	31.41666688
Lissorhoptrus oryzophilus Kuschel	116.7916655	27.83333356
Lissorhoptrus oryzophilus Kuschel	116.7916655	31.08333354
Lissorhoptrus oryzophilus Kuschel	116.8749988	31.00000021
Lissorhoptrus oryzophilus Kuschel	116.9583321	30.25000021
Lissorhoptrus oryzophilus Kuschel	117.0416655	28.50000022
Lissorhoptrus oryzophilus Kuschel	117.0416655	30.08333355
Lissorhoptrus oryzophilus Kuschel	117.0416655	30.25000021
Lissorhoptrus oryzophilus Kuschel	117.0416655	31.08333354
Lissorhoptrus oryzophilus Kuschel	117.0416655	31.16666688
Lissorhoptrus oryzophilus Kuschel	117.0416655	31.25000021
Lissorhoptrus oryzophilus Kuschel	117.0416655	31.33333354
Lissorhoptrus oryzophilus Kuschel	117.1249988	28.58333355
Lissorhoptrus oryzophilus Kuschel	117.1249988	31.08333354
Lissorhoptrus oryzophilus Kuschel	117.1249988	32.33333354
Lissorhoptrus oryzophilus Kuschel	117.1249988	32.5000002
Lissorhoptrus oryzophilus Kuschel	117.2083321	39.66666684
Lissorhoptrus oryzophilus Kuschel	117.2916655	28.91666689
Lissorhoptrus oryzophilus Kuschel	117.2916655	31.50000021
Lissorhoptrus oryzophilus Kuschel	117.2916655	38.91666685
Lissorhoptrus oryzophilus Kuschel	117.2916655	39.58333351
Lissorhoptrus oryzophilus Kuschel	117.2916655	41.3333335
Lissorhoptrus oryzophilus Kuschel	117.3749988	28.66666689
Lissorhoptrus oryzophilus Kuschel	117.3749988	30.83333354
Lissorhoptrus oryzophilus Kuschel	117.3749988	38.91666685
Lissorhoptrus oryzophilus Kuschel	117.3749988	39.00000018
Lissorhoptrus oryzophilus Kuschel	117.3749988	39.16666684
Lissorhoptrus oryzophilus Kuschel	117.3749988	39.41666684
Lissorhoptrus oryzophilus Kuschel	117.3749988	39.50000018
Lissorhoptrus oryzophilus Kuschel	117.3749988	39.58333351
Lissorhoptrus oryzophilus Kuschel	117.3749988	41.25000017
Lissorhoptrus oryzophilus Kuschel	117.3749988	41.3333335
Lissorhoptrus oryzophilus Kuschel	117.4583321	30.50000021
Lissorhoptrus oryzophilus Kuschel	117.4583321	38.91666685
Lissorhoptrus oryzophilus Kuschel	117.4583321	39.00000018
Lissorhoptrus oryzophilus Kuschel	117.4583321	39.41666684
Lissorhoptrus oryzophilus Kuschel	117.4583321	39.50000018
Lissorhoptrus oryzophilus Kuschel	117.4583321	39.58333351
Lissorhoptrus oryzophilus Kuschel	117.4583321	39.66666684
Lissorhoptrus oryzophilus Kuschel	117.5416655	28.50000022
Lissorhoptrus oryzophilus Kuschel	117.5416655	39.00000018
Lissorhoptrus oryzophilus Kuschel	117.5416655	39.50000018
Lissorhoptrus oryzophilus Kuschel	117.5416655	39.58333351
Lissorhoptrus oryzophilus Kuschel	117.5416655	39.66666684
Lissorhoptrus oryzophilus Kuschel	117.5416655	41.0833335
Lissorhoptrus oryzophilus Kuschel	117.6249988	40.91666684
Lissorhoptrus oryzophilus Kuschel	117.6249988	41.3333335
Lissorhoptrus oryzophilus Kuschel	117.7083321	39.25000018
Lissorhoptrus oryzophilus Kuschel	117.7083321	39.66666684
Lissorhoptrus oryzophilus Kuschel	117.7083321	41.3333335
Lissorhoptrus oryzophilus Kuschel	117.8749988	30.66666688
Lissorhoptrus oryzophilus Kuschel	117.8749988	39.33333351
Lissorhoptrus oryzophilus Kuschel	117.9583321	37.50000018
Lissorhoptrus oryzophilus Kuschel	117.9583321	39.25000018
Lissorhoptrus oryzophilus Kuschel	118.1249988	24.75000024
Lissorhoptrus oryzophilus Kuschel	118.1249988	37.25000019
Lissorhoptrus oryzophilus Kuschel	118.2083321	30.66666688
Lissorhoptrus oryzophilus Kuschel	118.2083321	37.33333352
Lissorhoptrus oryzophilus Kuschel	118.2083321	39.50000018
Lissorhoptrus oryzophilus Kuschel	118.2083321	41.25000017
Lissorhoptrus oryzophilus Kuschel	118.2916655	28.75000022
Lissorhoptrus oryzophilus Kuschel	118.2916655	37.41666685
Lissorhoptrus oryzophilus Kuschel	118.3749988	37.91666685
Lissorhoptrus oryzophilus Kuschel	118.3749988	40.58333351
Lissorhoptrus oryzophilus Kuschel	118.4583321	30.41666688
Lissorhoptrus oryzophilus Kuschel	118.4583321	37.66666685
Lissorhoptrus oryzophilus Kuschel	118.4583321	40.58333351
Lissorhoptrus oryzophilus Kuschel	118.5416655	39.33333351
Lissorhoptrus oryzophilus Kuschel	118.6249988	30.83333354
Lissorhoptrus oryzophilus Kuschel	118.6249988	39.41666684
Lissorhoptrus oryzophilus Kuschel	118.7083321	39.83333351
Lissorhoptrus oryzophilus Kuschel	118.7916655	37.58333352
Lissorhoptrus oryzophilus Kuschel	118.7916655	39.25000018
Lissorhoptrus oryzophilus Kuschel	118.7916655	41.25000017
Lissorhoptrus oryzophilus Kuschel	118.8749988	39.25000018
Lissorhoptrus oryzophilus Kuschel	118.9583321	39.33333351
Lissorhoptrus oryzophilus Kuschel	119.0416655	40.08333351
Lissorhoptrus oryzophilus Kuschel	119.2083321	39.50000018
Lissorhoptrus oryzophilus Kuschel	119.2083321	39.91666684
Lissorhoptrus oryzophilus Kuschel	119.2916655	39.83333351
Lissorhoptrus oryzophilus Kuschel	119.3749988	39.91666684
Lissorhoptrus oryzophilus Kuschel	119.4583321	39.83333351
Lissorhoptrus oryzophilus Kuschel	119.9583321	26.91666689
Lissorhoptrus oryzophilus Kuschel	12.37499923	45.41666682
Lissorhoptrus oryzophilus Kuschel	120.0416655	26.75000023
Lissorhoptrus oryzophilus Kuschel	120.1249988	26.91666689
Lissorhoptrus oryzophilus Kuschel	120.2083321	27.00000023
Lissorhoptrus oryzophilus Kuschel	120.2083321	40.16666684
Lissorhoptrus oryzophilus Kuschel	120.2916655	27.16666689
Lissorhoptrus oryzophilus Kuschel	120.3749988	23.58333357
Lissorhoptrus oryzophilus Kuschel	120.3749988	27.16666689
Lissorhoptrus oryzophilus Kuschel	120.4583321	23.58333357
Lissorhoptrus oryzophilus Kuschel	120.4583321	27.16666689
Lissorhoptrus oryzophilus Kuschel	120.5416655	24.25000024
Lissorhoptrus oryzophilus Kuschel	120.6249988	23.83333357
Lissorhoptrus oryzophilus Kuschel	120.7083321	27.66666689
Lissorhoptrus oryzophilus Kuschel	120.7916655	24.58333357
Lissorhoptrus oryzophilus Kuschel	120.7916655	28.25000022
Lissorhoptrus oryzophilus Kuschel	120.8749988	27.91666689
Lissorhoptrus oryzophilus Kuschel	120.9583321	28.00000022
Lissorhoptrus oryzophilus Kuschel	120.9583321	28.08333356
Lissorhoptrus oryzophilus Kuschel	121.1249988	24.75000024
Lissorhoptrus oryzophilus Kuschel	121.1249988	24.9166669
Lissorhoptrus oryzophilus Kuschel	121.1249988	28.33333355
Lissorhoptrus oryzophilus Kuschel	121.2083321	28.41666689
Lissorhoptrus oryzophilus Kuschel	121.2916655	23.16666691
Lissorhoptrus oryzophilus Kuschel	121.2916655	23.33333357
Lissorhoptrus oryzophilus Kuschel	121.3749988	23.41666691
Lissorhoptrus oryzophilus Kuschel	121.3749988	41.16666684
Lissorhoptrus oryzophilus Kuschel	121.5416655	30.00000021
Lissorhoptrus oryzophilus Kuschel	121.5416655	30.08333355
Lissorhoptrus oryzophilus Kuschel	121.6249988	30.00000021
Lissorhoptrus oryzophilus Kuschel	121.7083321	41.41666684
Lissorhoptrus oryzophilus Kuschel	121.7083321	42.75000016
Lissorhoptrus oryzophilus Kuschel	121.7916655	41.3333335
Lissorhoptrus oryzophilus Kuschel	122.0416655	39.41666684
Lissorhoptrus oryzophilus Kuschel	122.0416655	41.00000017
Lissorhoptrus oryzophilus Kuschel	122.0416655	41.16666684
Lissorhoptrus oryzophilus Kuschel	122.0416655	41.3333335
Lissorhoptrus oryzophilus Kuschel	122.0416655	41.50000017
Lissorhoptrus oryzophilus Kuschel	122.1249988	41.16666684
Lissorhoptrus oryzophilus Kuschel	122.1249988	41.3333335
Lissorhoptrus oryzophilus Kuschel	122.2083321	40.91666684
Lissorhoptrus oryzophilus Kuschel	122.2083321	41.75000017
Lissorhoptrus oryzophilus Kuschel	122.2916655	41.16666684
Lissorhoptrus oryzophilus Kuschel	122.3749988	40.66666684
Lissorhoptrus oryzophilus Kuschel	122.3749988	41.00000017
Lissorhoptrus oryzophilus Kuschel	122.3749988	41.16666684
Lissorhoptrus oryzophilus Kuschel	122.3749988	41.41666684
Lissorhoptrus oryzophilus Kuschel	122.4583321	40.50000017
Lissorhoptrus oryzophilus Kuschel	122.4583321	40.58333351
Lissorhoptrus oryzophilus Kuschel	122.4583321	41.00000017
Lissorhoptrus oryzophilus Kuschel	122.4583321	43.50000016
Lissorhoptrus oryzophilus Kuschel	122.6249988	40.8333335
Lissorhoptrus oryzophilus Kuschel	122.6249988	42.8333335
Lissorhoptrus oryzophilus Kuschel	122.7083321	43.0833335
Lissorhoptrus oryzophilus Kuschel	122.7916655	41.0833335
Lissorhoptrus oryzophilus Kuschel	122.7916655	41.66666683
Lissorhoptrus oryzophilus Kuschel	122.8749988	41.25000017
Lissorhoptrus oryzophilus Kuschel	122.8749988	43.66666683
Lissorhoptrus oryzophilus Kuschel	122.8749988	43.75000016
Lissorhoptrus oryzophilus Kuschel	123.0416655	42.00000017
Lissorhoptrus oryzophilus Kuschel	123.1249988	41.25000017
Lissorhoptrus oryzophilus Kuschel	123.2083321	40.91666684
Lissorhoptrus oryzophilus Kuschel	123.2083321	41.25000017
Lissorhoptrus oryzophilus Kuschel	123.2916655	39.83333351
Lissorhoptrus oryzophilus Kuschel	123.2916655	41.3333335
Lissorhoptrus oryzophilus Kuschel	123.2916655	41.50000017
Lissorhoptrus oryzophilus Kuschel	123.2916655	41.5833335
Lissorhoptrus oryzophilus Kuschel	123.2916655	42.16666683
Lissorhoptrus oryzophilus Kuschel	123.3749988	41.16666684
Lissorhoptrus oryzophilus Kuschel	123.3749988	42.0833335
Lissorhoptrus oryzophilus Kuschel	123.4583321	42.00000017
Lissorhoptrus oryzophilus Kuschel	123.5416655	40.16666684
Lissorhoptrus oryzophilus Kuschel	123.5416655	43.50000016
Lissorhoptrus oryzophilus Kuschel	123.6249988	39.91666684
Lissorhoptrus oryzophilus Kuschel	123.6249988	40.00000017
Lissorhoptrus oryzophilus Kuschel	123.6249988	41.66666683
Lissorhoptrus oryzophilus Kuschel	123.6249988	42.50000016
Lissorhoptrus oryzophilus Kuschel	123.6249988	43.25000016
Lissorhoptrus oryzophilus Kuschel	123.7083321	39.91666684
Lissorhoptrus oryzophilus Kuschel	123.7083321	41.50000017
Lissorhoptrus oryzophilus Kuschel	123.7916655	39.91666684
Lissorhoptrus oryzophilus Kuschel	123.7916655	40.08333351
Lissorhoptrus oryzophilus Kuschel	123.7916655	41.3333335
Lissorhoptrus oryzophilus Kuschel	123.7916655	41.91666683
Lissorhoptrus oryzophilus Kuschel	123.7916655	42.00000017
Lissorhoptrus oryzophilus Kuschel	123.8749988	40.91666684
Lissorhoptrus oryzophilus Kuschel	123.8749988	41.3333335
Lissorhoptrus oryzophilus Kuschel	123.8749988	41.75000017
Lissorhoptrus oryzophilus Kuschel	123.8749988	42.16666683
Lissorhoptrus oryzophilus Kuschel	123.8749988	42.25000017
Lissorhoptrus oryzophilus Kuschel	123.9583321	41.91666683
Lissorhoptrus oryzophilus Kuschel	123.9583321	42.00000017
Lissorhoptrus oryzophilus Kuschel	123.9583321	42.16666683
Lissorhoptrus oryzophilus Kuschel	124.0416655	39.91666684
Lissorhoptrus oryzophilus Kuschel	124.0416655	40.41666684
Lissorhoptrus oryzophilus Kuschel	124.0416655	40.91666684
Lissorhoptrus oryzophilus Kuschel	124.0416655	41.0833335
Lissorhoptrus oryzophilus Kuschel	124.0416655	41.91666683
Lissorhoptrus oryzophilus Kuschel	124.1249988	40.00000017
Lissorhoptrus oryzophilus Kuschel	124.1249988	40.8333335
Lissorhoptrus oryzophilus Kuschel	124.1249988	41.8333335
Lissorhoptrus oryzophilus Kuschel	124.1249988	41.91666683
Lissorhoptrus oryzophilus Kuschel	124.1249988	42.00000017
Lissorhoptrus oryzophilus Kuschel	124.1249988	42.16666683
Lissorhoptrus oryzophilus Kuschel	124.1249988	42.5833335
Lissorhoptrus oryzophilus Kuschel	124.1249988	42.66666683
Lissorhoptrus oryzophilus Kuschel	124.1249988	42.8333335
Lissorhoptrus oryzophilus Kuschel	124.2083321	39.91666684
Lissorhoptrus oryzophilus Kuschel	124.2083321	40.00000017
Lissorhoptrus oryzophilus Kuschel	124.2916654	42.0833335
Lissorhoptrus oryzophilus Kuschel	124.3749988	41.91666683
Lissorhoptrus oryzophilus Kuschel	124.4583321	41.66666683
Lissorhoptrus oryzophilus Kuschel	124.4583321	42.00000017
Lissorhoptrus oryzophilus Kuschel	124.6249988	40.33333351
Lissorhoptrus oryzophilus Kuschel	124.6249988	41.25000017
Lissorhoptrus oryzophilus Kuschel	124.6249988	42.00000017
Lissorhoptrus oryzophilus Kuschel	124.7083321	42.0833335
Lissorhoptrus oryzophilus Kuschel	124.7083321	42.75000016
Lissorhoptrus oryzophilus Kuschel	124.7916654	43.50000016
Lissorhoptrus oryzophilus Kuschel	124.8749988	41.25000017
Lissorhoptrus oryzophilus Kuschel	124.8749988	43.00000016
Lissorhoptrus oryzophilus Kuschel	124.8749988	43.41666683
Lissorhoptrus oryzophilus Kuschel	124.8749988	44.16666682
Lissorhoptrus oryzophilus Kuschel	124.9583321	44.16666682
Lissorhoptrus oryzophilus Kuschel	125.0416654	42.91666683
Lissorhoptrus oryzophilus Kuschel	125.1249988	42.91666683
Lissorhoptrus oryzophilus Kuschel	125.1249988	43.91666683
Lissorhoptrus oryzophilus Kuschel	125.1249988	44.16666682
Lissorhoptrus oryzophilus Kuschel	125.2083321	41.16666684
Lissorhoptrus oryzophilus Kuschel	125.2083321	42.8333335
Lissorhoptrus oryzophilus Kuschel	125.2083321	42.91666683
Lissorhoptrus oryzophilus Kuschel	125.2083321	43.0833335
Lissorhoptrus oryzophilus Kuschel	125.2916654	41.3333335
Lissorhoptrus oryzophilus Kuschel	125.2916654	43.00000016
Lissorhoptrus oryzophilus Kuschel	125.2916654	43.41666683
Lissorhoptrus oryzophilus Kuschel	125.2916654	44.00000016
Lissorhoptrus oryzophilus Kuschel	125.2916654	44.25000016
Lissorhoptrus oryzophilus Kuschel	125.3749988	38.75000018
Lissorhoptrus oryzophilus Kuschel	125.3749988	41.25000017
Lissorhoptrus oryzophilus Kuschel	125.3749988	41.66666683
Lissorhoptrus oryzophilus Kuschel	125.4583321	40.91666684
Lissorhoptrus oryzophilus Kuschel	125.4583321	41.00000017
Lissorhoptrus oryzophilus Kuschel	125.4583321	42.91666683
Lissorhoptrus oryzophilus Kuschel	125.4583321	43.00000016
Lissorhoptrus oryzophilus Kuschel	125.5416654	41.00000017
Lissorhoptrus oryzophilus Kuschel	125.5416654	41.16666684
Lissorhoptrus oryzophilus Kuschel	125.5416654	41.3333335
Lissorhoptrus oryzophilus Kuschel	125.5416654	42.41666683
Lissorhoptrus oryzophilus Kuschel	125.6249988	39.58333351
Lissorhoptrus oryzophilus Kuschel	125.6249988	39.66666684
Lissorhoptrus oryzophilus Kuschel	125.6249988	42.66666683
Lissorhoptrus oryzophilus Kuschel	125.7083321	39.00000018
Lissorhoptrus oryzophilus Kuschel	125.7083321	41.50000017
Lissorhoptrus oryzophilus Kuschel	125.7083321	41.75000017
Lissorhoptrus oryzophilus Kuschel	125.7083321	43.41666683
Lissorhoptrus oryzophilus Kuschel	125.7916654	41.00000017
Lissorhoptrus oryzophilus Kuschel	125.7916654	42.0833335
Lissorhoptrus oryzophilus Kuschel	125.7916654	43.16666683
Lissorhoptrus oryzophilus Kuschel	125.7916654	44.08333349
Lissorhoptrus oryzophilus Kuschel	125.8749988	37.91666685
Lissorhoptrus oryzophilus Kuschel	125.8749988	40.91666684
Lissorhoptrus oryzophilus Kuschel	125.8749988	41.5833335
Lissorhoptrus oryzophilus Kuschel	125.8749988	43.58333349
Lissorhoptrus oryzophilus Kuschel	125.9583321	39.41666684
Lissorhoptrus oryzophilus Kuschel	125.9583321	41.00000017
Lissorhoptrus oryzophilus Kuschel	126.0416654	42.25000017
Lissorhoptrus oryzophilus Kuschel	126.0416654	42.66666683
Lissorhoptrus oryzophilus Kuschel	126.0416654	43.50000016
Lissorhoptrus oryzophilus Kuschel	126.1249988	41.16666684
Lissorhoptrus oryzophilus Kuschel	126.1249988	44.66666682
Lissorhoptrus oryzophilus Kuschel	126.2083321	38.58333351
Lissorhoptrus oryzophilus Kuschel	126.2083321	41.75000017
Lissorhoptrus oryzophilus Kuschel	126.2083321	43.83333349
Lissorhoptrus oryzophilus Kuschel	126.2916654	41.16666684
Lissorhoptrus oryzophilus Kuschel	126.2916654	43.83333349
Lissorhoptrus oryzophilus Kuschel	126.2916654	43.91666683
Lissorhoptrus oryzophilus Kuschel	126.2916654	44.58333349
Lissorhoptrus oryzophilus Kuschel	126.3749988	41.25000017
Lissorhoptrus oryzophilus Kuschel	126.3749988	41.3333335
Lissorhoptrus oryzophilus Kuschel	126.3749988	41.91666683
Lissorhoptrus oryzophilus Kuschel	126.3749988	43.83333349
Lissorhoptrus oryzophilus Kuschel	126.3749988	43.91666683
Lissorhoptrus oryzophilus Kuschel	126.3749988	44.00000016
Lissorhoptrus oryzophilus Kuschel	126.4583321	34.83333353
Lissorhoptrus oryzophilus Kuschel	126.4583321	43.83333349
Lissorhoptrus oryzophilus Kuschel	126.4583321	43.91666683
Lissorhoptrus oryzophilus Kuschel	126.4583321	45.00000015
Lissorhoptrus oryzophilus Kuschel	126.5416654	42.0833335
Lissorhoptrus oryzophilus Kuschel	126.6249988	43.00000016
Lissorhoptrus oryzophilus Kuschel	126.7083321	35.41666686
Lissorhoptrus oryzophilus Kuschel	126.7083321	36.66666685
Lissorhoptrus oryzophilus Kuschel	126.7083321	37.58333352
Lissorhoptrus oryzophilus Kuschel	126.7083321	37.75000018
Lissorhoptrus oryzophilus Kuschel	126.7083321	44.58333349
Lissorhoptrus oryzophilus Kuschel	126.7083321	45.75000015
Lissorhoptrus oryzophilus Kuschel	126.7916654	37.66666685
Lissorhoptrus oryzophilus Kuschel	126.7916654	37.75000018
Lissorhoptrus oryzophilus Kuschel	126.7916654	42.41666683
Lissorhoptrus oryzophilus Kuschel	126.7916654	44.00000016
Lissorhoptrus oryzophilus Kuschel	126.7916654	44.33333349
Lissorhoptrus oryzophilus Kuschel	126.8749988	45.08333349
Lissorhoptrus oryzophilus Kuschel	126.8749988	45.75000015
Lissorhoptrus oryzophilus Kuschel	126.9583321	37.41666685
Lissorhoptrus oryzophilus Kuschel	126.9583321	44.41666682
Lissorhoptrus oryzophilus Kuschel	127.0416654	37.75000018
Lissorhoptrus oryzophilus Kuschel	127.0416654	44.25000016
Lissorhoptrus oryzophilus Kuschel	127.0416654	44.50000016
Lissorhoptrus oryzophilus Kuschel	127.0416654	44.91666682
Lissorhoptrus oryzophilus Kuschel	127.1249988	36.75000019
Lissorhoptrus oryzophilus Kuschel	127.1249988	36.83333352
Lissorhoptrus oryzophilus Kuschel	127.1249988	40.33333351
Lissorhoptrus oryzophilus Kuschel	127.1249988	41.8333335
Lissorhoptrus oryzophilus Kuschel	127.1249988	44.25000016
Lissorhoptrus oryzophilus Kuschel	127.1249988	44.41666682
Lissorhoptrus oryzophilus Kuschel	127.1249988	45.33333349
Lissorhoptrus oryzophilus Kuschel	127.2083321	44.75000016
Lissorhoptrus oryzophilus Kuschel	127.2916654	44.33333349
Lissorhoptrus oryzophilus Kuschel	127.3749988	43.33333349
Lissorhoptrus oryzophilus Kuschel	127.3749988	44.33333349
Lissorhoptrus oryzophilus Kuschel	127.4583321	35.75000019
Lissorhoptrus oryzophilus Kuschel	127.4583321	36.66666685
Lissorhoptrus oryzophilus Kuschel	127.5416654	41.41666684
Lissorhoptrus oryzophilus Kuschel	127.7083321	36.66666685
Lissorhoptrus oryzophilus Kuschel	127.7083321	37.91666685
Lissorhoptrus oryzophilus Kuschel	127.7083321	43.66666683
Lissorhoptrus oryzophilus Kuschel	127.9583321	38.08333352
Lissorhoptrus oryzophilus Kuschel	127.9583321	40.08333351
Lissorhoptrus oryzophilus Kuschel	128.0416654	45.25000015
Lissorhoptrus oryzophilus Kuschel	128.1249988	37.00000019
Lissorhoptrus oryzophilus Kuschel	128.1249988	37.41666685
Lissorhoptrus oryzophilus Kuschel	128.3749988	42.91666683
Lissorhoptrus oryzophilus Kuschel	128.5416654	36.58333352
Lissorhoptrus oryzophilus Kuschel	128.7083321	35.25000019
Lissorhoptrus oryzophilus Kuschel	128.7083321	45.66666682
Lissorhoptrus oryzophilus Kuschel	128.7083321	45.83333348
Lissorhoptrus oryzophilus Kuschel	128.8749988	45.83333348
Lissorhoptrus oryzophilus Kuschel	128.9583321	46.00000015
Lissorhoptrus oryzophilus Kuschel	129.0416654	42.5833335
Lissorhoptrus oryzophilus Kuschel	129.0416654	44.16666682
Lissorhoptrus oryzophilus Kuschel	129.1249988	44.16666682
Lissorhoptrus oryzophilus Kuschel	129.2083321	44.08333349
Lissorhoptrus oryzophilus Kuschel	129.3749988	42.91666683
Lissorhoptrus oryzophilus Kuschel	129.3749988	44.08333349
Lissorhoptrus oryzophilus Kuschel	129.4583321	42.75000016
Lissorhoptrus oryzophilus Kuschel	129.4583321	44.25000016
Lissorhoptrus oryzophilus Kuschel	129.6249988	43.41666683
Lissorhoptrus oryzophilus Kuschel	129.6249988	44.58333349
Lissorhoptrus oryzophilus Kuschel	129.6249988	44.66666682
Lissorhoptrus oryzophilus Kuschel	129.7083321	43.33333349
Lissorhoptrus oryzophilus Kuschel	129.7083321	44.50000016
Lissorhoptrus oryzophilus Kuschel	129.7916654	43.33333349
Lissorhoptrus oryzophilus Kuschel	129.8749988	42.91666683
Lissorhoptrus oryzophilus Kuschel	13.70833256	4.58333365
Lissorhoptrus oryzophilus Kuschel	130.0416654	32.83333354
Lissorhoptrus oryzophilus Kuschel	130.2916654	42.8333335
Lissorhoptrus oryzophilus Kuschel	130.2916654	44.58333349
Lissorhoptrus oryzophilus Kuschel	130.3749988	44.58333349
Lissorhoptrus oryzophilus Kuschel	130.4583321	44.91666682
Lissorhoptrus oryzophilus Kuschel	130.5416654	44.91666682
Lissorhoptrus oryzophilus Kuschel	130.5416654	45.00000015
Lissorhoptrus oryzophilus Kuschel	130.6249988	33.5000002
Lissorhoptrus oryzophilus Kuschel	130.8749988	45.25000015
Lissorhoptrus oryzophilus Kuschel	130.9583321	32.41666687
Lissorhoptrus oryzophilus Kuschel	131.0416654	45.08333349
Lissorhoptrus oryzophilus Kuschel	131.1249988	32.5000002
Lissorhoptrus oryzophilus Kuschel	131.1249988	32.91666687
Lissorhoptrus oryzophilus Kuschel	131.1249988	44.08333349
Lissorhoptrus oryzophilus Kuschel	131.1249988	46.75000015
Lissorhoptrus oryzophilus Kuschel	131.2083321	44.00000016
Lissorhoptrus oryzophilus Kuschel	131.2083321	44.08333349
Lissorhoptrus oryzophilus Kuschel	131.2083321	45.16666682
Lissorhoptrus oryzophilus Kuschel	131.2083321	45.25000015
Lissorhoptrus oryzophilus Kuschel	131.2916654	44.00000016
Lissorhoptrus oryzophilus Kuschel	131.2916654	45.41666682
Lissorhoptrus oryzophilus Kuschel	131.4583321	33.16666687
Lissorhoptrus oryzophilus Kuschel	131.8749988	45.33333349
Lissorhoptrus oryzophilus Kuschel	131.9583321	45.58333349
Lissorhoptrus oryzophilus Kuschel	132.0416654	45.41666682
Lissorhoptrus oryzophilus Kuschel	132.1249988	45.41666682
Lissorhoptrus oryzophilus Kuschel	132.1249988	47.25000015
Lissorhoptrus oryzophilus Kuschel	132.2083321	46.25000015
Lissorhoptrus oryzophilus Kuschel	132.4583321	34.41666686
Lissorhoptrus oryzophilus Kuschel	132.7916654	45.75000015
Lissorhoptrus oryzophilus Kuschel	132.9583321	45.91666682
Lissorhoptrus oryzophilus Kuschel	133.2083321	46.16666682
Lissorhoptrus oryzophilus Kuschel	133.2083321	46.25000015
Lissorhoptrus oryzophilus Kuschel	133.2916654	45.50000015
Lissorhoptrus oryzophilus Kuschel	133.2916654	46.25000015
Lissorhoptrus oryzophilus Kuschel	133.3749987	33.58333353
Lissorhoptrus oryzophilus Kuschel	133.3749987	45.91666682
Lissorhoptrus oryzophilus Kuschel	133.4583321	46.25000015
Lissorhoptrus oryzophilus Kuschel	133.5416654	33.66666687
Lissorhoptrus oryzophilus Kuschel	133.5416654	33.7500002
Lissorhoptrus oryzophilus Kuschel	133.5416654	46.16666682
Lissorhoptrus oryzophilus Kuschel	133.6249987	33.58333353
Lissorhoptrus oryzophilus Kuschel	133.6249987	46.00000015
Lissorhoptrus oryzophilus Kuschel	133.7916654	34.83333353
Lissorhoptrus oryzophilus Kuschel	134.0416654	47.00000015
Lissorhoptrus oryzophilus Kuschel	134.6249987	33.91666687
Lissorhoptrus oryzophilus Kuschel	134.8749987	34.91666686
Lissorhoptrus oryzophilus Kuschel	135.2083321	34.91666686
Lissorhoptrus oryzophilus Kuschel	135.4583321	34.58333353
Lissorhoptrus oryzophilus Kuschel	135.6249987	33.83333353
Lissorhoptrus oryzophilus Kuschel	135.8749987	34.33333353
Lissorhoptrus oryzophilus Kuschel	136.0416654	35.33333353
Lissorhoptrus oryzophilus Kuschel	136.0416654	35.41666686
Lissorhoptrus oryzophilus Kuschel	136.1249987	35.00000019
Lissorhoptrus oryzophilus Kuschel	136.1249987	35.25000019
Lissorhoptrus oryzophilus Kuschel	136.2083321	36.08333352
Lissorhoptrus oryzophilus Kuschel	136.5416654	34.7500002
Lissorhoptrus oryzophilus Kuschel	136.6249987	35.91666686
Lissorhoptrus oryzophilus Kuschel	136.7916654	37.00000019
Lissorhoptrus oryzophilus Kuschel	136.8749987	34.91666686
Lissorhoptrus oryzophilus Kuschel	137.0416654	35.75000019
Lissorhoptrus oryzophilus Kuschel	137.2083321	36.66666685
Lissorhoptrus oryzophilus Kuschel	137.2916654	35.00000019
Lissorhoptrus oryzophilus Kuschel	137.2916654	35.16666686
Lissorhoptrus oryzophilus Kuschel	137.8749987	34.83333353
Lissorhoptrus oryzophilus Kuschel	138.0416654	36.08333352
Lissorhoptrus oryzophilus Kuschel	138.1249987	34.91666686
Lissorhoptrus oryzophilus Kuschel	138.1249987	36.66666685
Lissorhoptrus oryzophilus Kuschel	138.6249987	35.66666686
Lissorhoptrus oryzophilus Kuschel	138.7083321	35.66666686
Lissorhoptrus oryzophilus Kuschel	138.7916654	37.66666685
Lissorhoptrus oryzophilus Kuschel	139.0416654	36.50000019
Lissorhoptrus oryzophilus Kuschel	139.2916654	35.50000019
Lissorhoptrus oryzophilus Kuschel	139.3749987	35.41666686
Lissorhoptrus oryzophilus Kuschel	139.5416654	37.16666685
Lissorhoptrus oryzophilus Kuschel	139.6249987	35.25000019
Lissorhoptrus oryzophilus Kuschel	139.7083321	36.16666686
Lissorhoptrus oryzophilus Kuschel	139.7916654	35.66666686
Lissorhoptrus oryzophilus Kuschel	139.7916654	36.66666685
Lissorhoptrus oryzophilus Kuschel	139.8749987	37.25000019
Lissorhoptrus oryzophilus Kuschel	139.8749987	37.50000018
Lissorhoptrus oryzophilus Kuschel	139.9583321	35.00000019
Lissorhoptrus oryzophilus Kuschel	139.9583321	35.75000019
Lissorhoptrus oryzophilus Kuschel	140.0416654	35.16666686
Lissorhoptrus oryzophilus Kuschel	140.0416654	35.66666686
Lissorhoptrus oryzophilus Kuschel	140.0416654	36.08333352
Lissorhoptrus oryzophilus Kuschel	140.0416654	38.50000018
Lissorhoptrus oryzophilus Kuschel	140.1249987	35.33333353
Lissorhoptrus oryzophilus Kuschel	140.1249987	35.58333353
Lissorhoptrus oryzophilus Kuschel	140.1249987	35.66666686
Lissorhoptrus oryzophilus Kuschel	140.2083321	35.66666686
Lissorhoptrus oryzophilus Kuschel	140.2083321	36.08333352
Lissorhoptrus oryzophilus Kuschel	140.2083321	36.16666686
Lissorhoptrus oryzophilus Kuschel	140.2083321	38.66666685
Lissorhoptrus oryzophilus Kuschel	140.2083321	40.66666684
Lissorhoptrus oryzophilus Kuschel	140.2916654	36.08333352
Lissorhoptrus oryzophilus Kuschel	140.2916654	37.33333352
Lissorhoptrus oryzophilus Kuschel	140.3749987	35.58333353
Lissorhoptrus oryzophilus Kuschel	140.3749987	36.41666686
Lissorhoptrus oryzophilus Kuschel	140.3749987	36.58333352
Lissorhoptrus oryzophilus Kuschel	140.4583321	36.25000019
Lissorhoptrus oryzophilus Kuschel	140.4583321	36.33333352
Lissorhoptrus oryzophilus Kuschel	140.4583321	36.50000019
Lissorhoptrus oryzophilus Kuschel	140.708332	35.75000019
Lissorhoptrus oryzophilus Kuschel	140.958332	38.41666685
Lissorhoptrus oryzophilus Kuschel	141.3749987	43.0833335
Lissorhoptrus oryzophilus Kuschel	141.458332	39.58333351
Lissorhoptrus oryzophilus Kuschel	142.7916654	43.41666683
Lissorhoptrus oryzophilus Kuschel	153.0416653	-27.49999956
Lissorhoptrus oryzophilus Kuschel	16.62499921	38.91666685
Lissorhoptrus oryzophilus Kuschel	174.7916652	-36.83333285
Lissorhoptrus oryzophilus Kuschel	2.291665938	48.83333347
Lissorhoptrus oryzophilus Kuschel	21.70833253	41.5833335
Lissorhoptrus oryzophilus Kuschel	21.95833253	39.00000018
Lissorhoptrus oryzophilus Kuschel	22.95833252	40.66666684
Lissorhoptrus oryzophilus Kuschel	36.0416658	36.08333352
Lissorhoptrus oryzophilus Kuschel	4.29166593	44.00000016
Lissorhoptrus oryzophilus Kuschel	4.541665929	45.91666682
Lissorhoptrus oryzophilus Kuschel	40.54166578	22.66666691
Lissorhoptrus oryzophilus Kuschel	7.958332582	45.08333349
Lissorhoptrus oryzophilus Kuschel	8.291665913	45.25000015
Lissorhoptrus oryzophilus Kuschel	8.374999247	45.58333349
Lissorhoptrus oryzophilus Kuschel	8.45833258	45.33333349
Lissorhoptrus oryzophilus Kuschel	8.624999246	45.41666682
Lissorhoptrus oryzophilus Kuschel	8.708332579	45.50000015
Lissorhoptrus oryzophilus Kuschel	80.12499896	40.25000017
Lissorhoptrus oryzophilus Kuschel	80.20833229	41.25000017
Lissorhoptrus oryzophilus Kuschel	80.20833229	43.83333349
Lissorhoptrus oryzophilus Kuschel	80.87499896	43.83333349
Lissorhoptrus oryzophilus Kuschel	80.95833229	43.91666683
Lissorhoptrus oryzophilus Kuschel	81.04166562	43.83333349
Lissorhoptrus oryzophilus Kuschel	81.04166562	43.91666683
Lissorhoptrus oryzophilus Kuschel	81.12499896	43.91666683
Lissorhoptrus oryzophilus Kuschel	81.20833229	43.83333349
Lissorhoptrus oryzophilus Kuschel	81.29166562	43.83333349
Lissorhoptrus oryzophilus Kuschel	81.37499895	43.83333349
Lissorhoptrus oryzophilus Kuschel	81.37499895	44.00000016
Lissorhoptrus oryzophilus Kuschel	81.45833229	43.75000016
Lissorhoptrus oryzophilus Kuschel	81.54166562	43.83333349
Lissorhoptrus oryzophilus Kuschel	81.54166562	43.91666683
Lissorhoptrus oryzophilus Kuschel	81.95833229	43.50000016
Lissorhoptrus oryzophilus Kuschel	81.95833229	43.58333349
Lissorhoptrus oryzophilus Kuschel	82.87499895	43.50000016
Lissorhoptrus oryzophilus Kuschel	87.70833226	43.75000016
Lissorhoptrus oryzophilus Kuschel	88.54166559	27.75000022
Lissorhoptrus oryzophilus Kuschel	9.041665911	40.08333351
Lissorhoptrus oryzophilus Kuschel	9.041665911	45.25000015
Lissorhoptrus oryzophilus Kuschel	9.124999244	45.16666682
Lissorhoptrus oryzophilus Kuschel	9.208332577	45.50000015
Lissorhoptrus oryzophilus Kuschel	9.208332577	48.75000014
Lissorhoptrus oryzophilus Kuschel	91.29166558	25.50000023
Lissorhoptrus oryzophilus Kuschel	91.70833225	23.75000024
Lissorhoptrus oryzophilus Kuschel	93.29166557	26.4166669
Lissorhoptrus oryzophilus Kuschel	93.95833224	24.75000024
Lissorhoptrus oryzophilus Kuschel	99.37499888	22.25000025
Lissorhoptrus oryzophilus Kuschel	99.54166555	22.33333358
Lissorhoptrus oryzophilus Kuschel	99.62499888	22.33333358
Lissorhoptrus oryzophilus Kuschel	99.62499888	22.50000024
Lissorhoptrus oryzophilus Kuschel	99.62499888	22.58333358
Lissorhoptrus oryzophilus Kuschel	99.70833221	22.25000025
Lissorhoptrus oryzophilus Kuschel	99.70833221	22.50000024
